# Supplementary material for: Mesaconitine
Source: Acta Crystallogr Sect E Struct Rep Online. 2008 May 10;64(Pt 6):o1033–4. doi: 10.1107/S1600536808013147 (PMC2961389; doi:10.1107/S1600536808013147)
Supplement: Supplementary file 1 [file e-64-o1033-sup1.cif]

##############################################################################
###                                                                        ###
###        Electronic paper (Acta Crystallographica Section E)             ###
###                                                                        ###
##############################################################################
#                                                                            #
# This CIF contains the data in a paper accepted for publication in Acta     #
# Crystallographica Section E. It conforms to the requirements of Notes      #
# for Authors for Section E, and has been peer reviewed under the auspices   #
# of the IUCr Commission on Journals.                                        #
#                                                                            #
# Full details of the Crystallographic Information File format               #
# are given in the paper "The Crystallographic Information File (CIF):       #
# a New Standard Archive File for Crystallography" by S. R. Hall, F. H.      #
# Allen and I. D. Brown [Acta Cryst. (1991), A47, 655-685].                  #
#                                                                            #
# The current version of the core CIF dictionary is obtainable from          #
# ftp://ftp.iucr.org/pub/cif_core.dic. The current version number is 2.4.    #
#                                                                            #
# Software is freely available for graphical display of the structure(s) in  #
# this CIF.  For information consult the CIF home page http://www.iucr.org/  #
# cif/home.html                                                              #
#                                                                            #
# This file may be used for bona fide research purposes within the           #
# scientific community so long as proper attribution is given to the journal # 
# article from which it was obtained.                                        #
#                                                                            #
##############################################################################
                                             
data_I
_audit_creation_method     SHELXL-97
_chemical_name_systematic
;
3,8,13,14,15-pentahydroxy-1\a,3\a,6\a,14\a,15\a,16\b-20-methyl-1,6,16-
trimethoxy-4-methoxymethylaconitan-8,14-diyl 8-acetate 14-benzoate
;
_chemical_name_common     mesaconitine
_chemical_formula_moiety     'C33 H45 N O11'
_chemical_formula_sum     'C33 H45 N O11'
_chemical_formula_iupac     'C33 H45 N O11'
_chemical_formula_weight     631.70
_chemical_melting_point     ?
_symmetry_cell_setting     orthorhombic
_symmetry_space_group_name_H-M     'P 21 21 21'
_symmetry_space_group_name_Hall     'P 2ac 2ab'
loop_
    _symmetry_equiv_pos_as_xyz
    'x, y, z'
    '-x+1/2, -y, z+1/2'
    '-x, y+1/2, -z+1/2'
    'x+1/2, -y+1/2, -z'
_cell_length_a     12.6820(6)
_cell_length_b     15.3848(7)
_cell_length_c     15.6110(7)
_cell_angle_alpha     90.00
_cell_angle_beta     90.00
_cell_angle_gamma     90.00
_cell_volume     3045.9(2)
_cell_formula_units_Z     4
_cell_measurement_reflns_used     6314
_cell_measurement_theta_min     2.46
_cell_measurement_theta_max     26.80
_cell_measurement_temperature     173(2)
_exptl_crystal_description     block
_exptl_crystal_colour     colorless
_exptl_crystal_size_max     0.46
_exptl_crystal_size_mid     0.35
_exptl_crystal_size_min     0.12
_exptl_crystal_density_diffrn     1.378
_exptl_crystal_density_meas     ?
_exptl_crystal_density_method     'not measured'
_exptl_crystal_F_000     1352
_exptl_absorpt_coefficient_mu     0.103
_exptl_absorpt_correction_type     multi-scan
_exptl_absorpt_process_details     '(SADABS; Sheldrick, 2003)'
_exptl_absorpt_correction_T_min     0.9541
_exptl_absorpt_correction_T_max     0.9877
_exptl_special_details
;
;
_diffrn_ambient_temperature     173(2)
_diffrn_radiation_type     MoK\a
_diffrn_radiation_wavelength     0.71073
_diffrn_radiation_source     'fine-focus sealed tube'
_diffrn_radiation_monochromator     graphite
_diffrn_measurement_device_type     'Bruker SMART 1000 CCD'
_diffrn_measurement_method     \w
_diffrn_detector_area_resol_mean     ?
_diffrn_reflns_number     18319
_diffrn_reflns_av_R_equivalents     0.0419
_diffrn_reflns_av_sigmaI/netI     0.0339
_diffrn_reflns_theta_min     1.86
_diffrn_reflns_theta_max     27.03
_diffrn_reflns_theta_full     27.03
_diffrn_measured_fraction_theta_max     0.996
_diffrn_measured_fraction_theta_full     0.996
_diffrn_reflns_limit_h_min     -16
_diffrn_reflns_limit_h_max     15
_diffrn_reflns_limit_k_min     -16
_diffrn_reflns_limit_k_max     19
_diffrn_reflns_limit_l_min     -16
_diffrn_reflns_limit_l_max     19
_diffrn_standards_number     0
_diffrn_standards_interval_count     ?
_diffrn_standards_interval_time     ?
_diffrn_standards_decay_%     ?
_refine_special_details
;
Refinement of <i>F</i>^2^ against ALL reflections. The weighted <i>R</i>-factor
<i>wR</i> and goodness of fit <i>S</i> are based on <i>F</i>^2^, conventional
<i>R</i>-factors <i>R</i> are based on <i>F</i>, with <i>F</i> set to zero for
negative <i>F</i>^2^. The threshold expression of <i>F</i>^2^ >
\s(<i>F</i>^2^) is used only for calculating <i>R</i>-factors(gt) <i>etc</i>.
and is not relevant to the choice of reflections for refinement.
<i>R</i>-factors based on <i>F</i>^2^ are statistically about twice as large
as those based on <i>F</i>, and <i>R</i>- factors based on ALL data will be
even larger.
;
_reflns_number_total     3713
_reflns_number_gt     3026
_reflns_threshold_expression     I>2\s(I)
_refine_ls_structure_factor_coef     Fsqd
_refine_ls_matrix_type     full
_refine_ls_R_factor_all     0.0544
_refine_ls_R_factor_gt     0.0377
_refine_ls_wR_factor_gt     0.0742
_refine_ls_wR_factor_ref     0.0814
_refine_ls_goodness_of_fit_ref     1.070
_refine_ls_restrained_S_all     1.192
_refine_ls_number_reflns     3713
_refine_ls_number_parameters     418
_refine_ls_number_restraints     2
_refine_ls_hydrogen_treatment     mixed
_refine_ls_weighting_scheme     calc
_refine_ls_weighting_details
         'calc w=1/[\s^2^(Fo^2^)+(0.0245P)^2^+1.2755P] where P=(Fo^2^+2Fc^2^)/3'
_atom_sites_solution_hydrogens     geom
_atom_sites_solution_primary     direct
_atom_sites_solution_secondary     difmap
_refine_ls_shift/su_max     0.001
_refine_ls_shift/su_mean     0.000
_refine_diff_density_max     0.211
_refine_diff_density_min     -0.218
_refine_ls_extinction_method     none
_refine_ls_extinction_coef     ?
_refine_ls_abs_structure_details     ?
_refine_ls_abs_structure_Flack     ?
loop_
    _atom_type_symbol
    _atom_type_description
    _atom_type_scat_dispersion_real
    _atom_type_scat_dispersion_imag
    _atom_type_scat_source
    'C' 'C' 0.0033 0.0000
                         'International Tables Vol C Tables 4.2.6.8 and 6.1.1.4'
    'H' 'H' 0.0000 0.0000
                         'International Tables Vol C Tables 4.2.6.8 and 6.1.1.4'
    'N' 'N' 0.0061 0.0000
                         'International Tables Vol C Tables 4.2.6.8 and 6.1.1.4'
    'O' 'O' 0.0106 0.0000
                         'International Tables Vol C Tables 4.2.6.8 and 6.1.1.4'
_computing_data_collection     'SMART (Bruker, 2001)'
_computing_cell_refinement     'SAINT-Plus (Bruker, 2003)'
_computing_data_reduction     'SAINT-Plus (Bruker, 2003)'
_computing_structure_solution     'SHELXTL (Sheldrick, 2008)'
_computing_structure_refinement     'SHELXTL (Sheldrick, 2008)'
_computing_molecular_graphics     'SHELXTL (Sheldrick, 2008)'
_computing_publication_material     'SHELXTL (Sheldrick, 2008)'
loop_
    _atom_site_type_symbol
    _atom_site_label
    _atom_site_fract_x
    _atom_site_fract_y
    _atom_site_fract_z
    _atom_site_U_iso_or_equiv
    _atom_site_adp_type
    _atom_site_calc_flag
    _atom_site_refinement_flags
    _atom_site_occupancy
    _atom_site_disorder_assembly
    _atom_site_disorder_group
    C C1 -0.0391(2) 0.81198(18) 0.21029(19) 0.0220(6) Uani d . 1 . .
    H H1 -0.0477 0.8647 0.1734 0.026 Uiso calc R 1 . .
    C C2 0.0052(2) 0.8377(2) 0.3007(2) 0.0246(7) Uani d D 1 . .
    C C3 0.0859(2) 0.76493(18) 0.32284(18) 0.0218(6) Uani d . 1 . .
    H H3 0.0727 0.7412 0.3815 0.026 Uiso calc R 1 . .
    C C4 0.1968(2) 0.80413(18) 0.31663(18) 0.0209(6) Uani d . 1 . .
    C C5 0.2045(2) 0.85444(18) 0.23165(18) 0.0219(6) Uani d D 1 . .
    H H5 0.1701 0.9126 0.2373 0.026 Uiso calc RD 1 . .
    C C6 0.1544(2) 0.80248(19) 0.15592(18) 0.0220(6) Uani d . 1 . .
    H H6 0.1380 0.8456 0.1099 0.026 Uiso calc R 1 . .
    C C7 0.0505(2) 0.75172(18) 0.17449(18) 0.0207(6) Uani d . 1 . .
    C C8 0.0175(2) 0.70445(19) 0.09137(19) 0.0226(6) Uani d . 1 . .
    H H8 0.0235 0.7470 0.0432 0.027 Uiso calc R 1 . .
    C C9 -0.0936(2) 0.6672(2) 0.0894(2) 0.0256(7) Uani d . 1 . .
    H H9A -0.1126 0.6534 0.0294 0.031 Uiso calc R 1 . .
    H H9B -0.0949 0.6123 0.1225 0.031 Uiso calc R 1 . .
    C C10 -0.1744(2) 0.72861(19) 0.12591(19) 0.0241(6) Uani d . 1 . .
    H H10 -0.1762 0.7807 0.0877 0.029 Uiso calc R 1 . .
    C C11 -0.1439(2) 0.76086(19) 0.21596(19) 0.0236(6) Uani d . 1 . .
    C C12 -0.1281(2) 0.68527(19) 0.2794(2) 0.0254(7) Uani d . 1 . .
    H H12A -0.1312 0.7082 0.3386 0.030 Uiso calc R 1 . .
    H H12B -0.1866 0.6432 0.2724 0.030 Uiso calc R 1 . .
    C C13 0.0663(2) 0.69431(18) 0.25371(18) 0.0226(6) Uani d . 1 . .
    H H13 0.1306 0.6574 0.2466 0.027 Uiso calc R 1 . .
    C C14 0.2486(2) 0.7463(2) 0.1230(2) 0.0275(7) Uani d . 1 . .
    H H14A 0.2335 0.6837 0.1313 0.033 Uiso calc R 1 . .
    H H14B 0.2606 0.7570 0.0612 0.033 Uiso calc R 1 . .
    C C15 0.3455(2) 0.7728(2) 0.17473(18) 0.0247(6) Uani d . 1 . .
    C C16 0.3180(2) 0.86471(19) 0.20170(19) 0.0242(6) Uani d . 1 . .
    H H16 0.3214 0.9048 0.1513 0.029 Uiso calc R 1 . .
    C C17 0.3584(2) 0.71420(19) 0.25396(19) 0.0253(7) Uani d . 1 . .
    H H17 0.3397 0.6533 0.2376 0.030 Uiso calc R 1 . .
    C C18 0.2910(2) 0.74092(19) 0.33247(18) 0.0240(6) Uani d . 1 . .
    H H18 0.3398 0.7717 0.3726 0.029 Uiso calc R 1 . .
    C C19 0.3869(2) 0.97097(19) 0.3007(2) 0.0257(7) Uani d . 1 . .
    C C20 0.4690(2) 0.98015(19) 0.3682(2) 0.0250(6) Uani d . 1 . .
    C C21 0.5301(3) 0.9093(2) 0.3930(2) 0.0299(7) Uani d . 1 . .
    H H21 0.5187 0.8540 0.3677 0.036 Uiso calc R 1 . .
    C C22 0.6072(3) 0.9198(2) 0.4544(2) 0.0356(8) Uani d . 1 . .
    H H22 0.6489 0.8715 0.4713 0.043 Uiso calc R 1 . .
    C C23 0.6240(3) 0.9998(2) 0.4915(2) 0.0365(8) Uani d . 1 . .
    H H23 0.6767 1.0065 0.5342 0.044 Uiso calc R 1 . .
    C C24 0.5643(3) 1.0702(2) 0.4664(2) 0.0401(9) Uani d . 1 . .
    H H24 0.5768 1.1255 0.4914 0.048 Uiso calc R 1 . .
    C C25 0.4865(3) 1.0608(2) 0.4053(2) 0.0362(8) Uani d . 1 . .
    H H25 0.4451 1.1094 0.3887 0.043 Uiso calc R 1 . .
    C C26 0.2065(2) 0.8593(2) 0.46489(19) 0.0284(7) Uani d . 1 . .
    C C27 0.2139(3) 0.9414(2) 0.5150(2) 0.0452(9) Uani d . 1 . .
    H H27A 0.1483 0.9745 0.5086 0.068 Uiso calc R 1 . .
    H H27B 0.2731 0.9762 0.4937 0.068 Uiso calc R 1 . .
    H H27C 0.2251 0.9277 0.5756 0.068 Uiso calc R 1 . .
    C C28 -0.0892(3) 0.9341(3) 0.3905(3) 0.0584(12) Uani d . 1 . .
    H H28A -0.0235 0.9626 0.4079 0.088 Uiso calc R 1 . .
    H H28B -0.1399 0.9362 0.4378 0.088 Uiso calc R 1 . .
    H H28C -0.1187 0.9641 0.3406 0.088 Uiso calc R 1 . .
    C C29 0.1046(3) 0.6183(2) -0.0140(2) 0.0339(8) Uani d . 1 . .
    H H29A 0.0383 0.5980 -0.0393 0.051 Uiso calc R 1 . .
    H H29B 0.1589 0.5735 -0.0212 0.051 Uiso calc R 1 . .
    H H29C 0.1272 0.6718 -0.0427 0.051 Uiso calc R 1 . .
    C C30 -0.0119(3) 0.5751(2) 0.3337(2) 0.0311(7) Uani d . 1 . .
    H H30A 0.0555 0.5451 0.3248 0.047 Uiso calc R 1 . .
    H H30B -0.0696 0.5328 0.3315 0.047 Uiso calc R 1 . .
    H H30C -0.0115 0.6038 0.3897 0.047 Uiso calc R 1 . .
    C C31 -0.2345(2) 0.81935(19) 0.2462(2) 0.0284(7) Uani d . 1 . .
    H H31A -0.3027 0.7887 0.2400 0.034 Uiso calc R 1 . .
    H H31B -0.2249 0.8348 0.3073 0.034 Uiso calc R 1 . .
    C C32 -0.3153(3) 0.9539(2) 0.2150(2) 0.0399(8) Uani d . 1 . .
    H H32A -0.3834 0.9252 0.2058 0.060 Uiso calc R 1 . .
    H H32B -0.3104 1.0054 0.1783 0.060 Uiso calc R 1 . .
    H H32C -0.3092 0.9714 0.2751 0.060 Uiso calc R 1 . .
    C C33 0.5015(3) 0.6510(2) 0.3335(2) 0.0445(9) Uani d . 1 . .
    H H33A 0.4696 0.6603 0.3899 0.067 Uiso calc R 1 . .
    H H33B 0.5785 0.6529 0.3386 0.067 Uiso calc R 1 . .
    H H33C 0.4800 0.5941 0.3113 0.067 Uiso calc R 1 . .
    N N1 -0.02662(19) 0.63950(15) 0.26699(16) 0.0239(5) Uani d . 1 . .
    O O1 0.20493(15) 0.87584(12) 0.38022(12) 0.0241(4) Uani d . 1 . .
    O O2 0.2048(2) 0.78785(15) 0.49642(14) 0.0402(6) Uani d . 1 . .
    O O3 0.08940(16) 0.63488(13) 0.07442(13) 0.0263(5) Uani d . 1 . .
    O O4 -0.27732(15) 0.68993(14) 0.12299(15) 0.0316(5) Uani d . 1 . .
    H H4 -0.2766 0.6427 0.1499 0.047 Uiso calc R 1 . .
    O O5 -0.23341(17) 0.89599(14) 0.19455(15) 0.0349(6) Uani d . 1 . .
    O O6 -0.06838(16) 0.84649(14) 0.36913(14) 0.0328(5) Uani d . 1 . .
    O O7 0.43716(15) 0.76827(15) 0.12268(13) 0.0309(5) Uani d . 1 . .
    H H7 0.4897 0.7566 0.1534 0.046 Uiso calc R 1 . .
    O O8 0.46752(16) 0.71676(14) 0.27663(14) 0.0305(5) Uani d . 1 . .
    O O9 0.39220(15) 0.89139(13) 0.26615(14) 0.0257(5) Uani d . 1 . .
    O O10 0.25977(17) 0.66318(13) 0.37478(14) 0.0290(5) Uani d . 1 . .
    H H10A 0.2344 0.6755 0.4230 0.044 Uiso calc R 1 . .
    O O11 0.32507(17) 1.02599(13) 0.27820(16) 0.0349(5) Uani d . 1 . .
    H H2 0.037(2) 0.8949(9) 0.297(2) 0.042 Uiso d D 1 . .
loop_
    _atom_site_aniso_label
    _atom_site_aniso_U_11
    _atom_site_aniso_U_22
    _atom_site_aniso_U_33
    _atom_site_aniso_U_12
    _atom_site_aniso_U_13
    _atom_site_aniso_U_23
    C1 0.0223(14) 0.0175(14) 0.0261(15) -0.0007(12) 0.0000(12) 0.0027(12)
    C2 0.0242(15) 0.0225(15) 0.0272(16) -0.0032(12) 0.0023(13) -0.0019(13)
    C3 0.0241(14) 0.0210(14) 0.0204(14) -0.0024(12) 0.0003(12) 0.0007(12)
    C4 0.0231(14) 0.0190(14) 0.0207(14) -0.0019(12) -0.0004(12) -0.0012(12)
    C5 0.0216(14) 0.0180(14) 0.0261(15) -0.0037(12) -0.0013(12) 0.0012(12)
    C6 0.0224(14) 0.0220(15) 0.0215(15) -0.0024(12) -0.0015(12) 0.0018(12)
    C7 0.0203(14) 0.0180(14) 0.0239(15) -0.0014(11) -0.0029(12) -0.0007(12)
    C8 0.0251(15) 0.0201(15) 0.0227(14) 0.0031(12) -0.0018(12) 0.0023(12)
    C9 0.0263(15) 0.0254(16) 0.0251(16) -0.0045(13) -0.0068(13) -0.0003(13)
    C10 0.0192(14) 0.0249(15) 0.0283(15) -0.0032(12) -0.0032(12) 0.0052(13)
    C11 0.0217(14) 0.0211(15) 0.0281(15) -0.0004(12) -0.0001(12) 0.0029(13)
    C12 0.0231(14) 0.0248(15) 0.0282(16) -0.0053(12) -0.0001(13) 0.0023(13)
    C13 0.0218(14) 0.0198(14) 0.0263(16) -0.0016(12) -0.0013(12) 0.0010(13)
    C14 0.0273(15) 0.0290(16) 0.0263(15) -0.0029(14) 0.0031(13) -0.0012(13)
    C15 0.0242(14) 0.0255(15) 0.0243(15) -0.0033(13) 0.0022(12) 0.0001(13)
    C16 0.0244(15) 0.0248(15) 0.0235(15) -0.0030(13) -0.0028(12) 0.0058(12)
    C17 0.0230(15) 0.0217(15) 0.0311(16) -0.0013(12) 0.0002(13) -0.0003(13)
    C18 0.0259(15) 0.0225(15) 0.0237(15) -0.0018(13) 0.0000(13) 0.0021(12)
    C19 0.0233(15) 0.0203(15) 0.0337(18) -0.0055(13) 0.0016(13) 0.0034(13)
    C20 0.0217(14) 0.0266(15) 0.0267(16) -0.0045(13) 0.0035(13) 0.0004(13)
    C21 0.0336(17) 0.0256(16) 0.0307(18) -0.0019(14) -0.0003(14) 0.0026(14)
    C22 0.0373(18) 0.0350(19) 0.0343(19) 0.0011(16) -0.0072(15) 0.0090(16)
    C23 0.0339(18) 0.047(2) 0.0284(18) -0.0087(16) -0.0056(15) 0.0040(16)
    C24 0.0358(19) 0.036(2) 0.049(2) -0.0075(16) -0.0028(17) -0.0144(17)
    C25 0.0302(17) 0.0269(17) 0.051(2) 0.0008(14) -0.0034(16) -0.0027(16)
    C26 0.0288(16) 0.0304(18) 0.0260(16) -0.0039(14) 0.0002(14) -0.0031(14)
    C27 0.064(3) 0.035(2) 0.036(2) -0.0062(19) -0.0018(19) -0.0077(16)
    C28 0.043(2) 0.050(2) 0.082(3) -0.0042(19) 0.019(2) -0.034(2)
    C29 0.0347(17) 0.0335(18) 0.0335(18) 0.0068(15) 0.0028(15) -0.0042(15)
    C30 0.0338(17) 0.0234(16) 0.0362(18) -0.0041(14) -0.0038(15) 0.0080(14)
    C31 0.0241(15) 0.0279(16) 0.0332(17) -0.0026(13) 0.0009(13) 0.0014(14)
    C32 0.041(2) 0.0364(19) 0.043(2) 0.0109(16) 0.0066(17) 0.0022(17)
    C33 0.0345(19) 0.045(2) 0.054(2) 0.0089(17) -0.0026(17) 0.0134(19)
    N1 0.0250(13) 0.0197(12) 0.0269(13) -0.0043(11) -0.0018(11) 0.0047(11)
    O1 0.0270(10) 0.0215(10) 0.0238(11) -0.0029(9) -0.0012(9) -0.0031(9)
    O2 0.0527(15) 0.0367(14) 0.0313(12) -0.0038(12) 0.0017(11) 0.0005(11)
    O3 0.0290(11) 0.0230(11) 0.0270(11) 0.0031(9) -0.0036(9) -0.0029(9)
    O4 0.0239(11) 0.0305(12) 0.0405(13) -0.0063(9) -0.0056(10) 0.0057(11)
    O5 0.0348(12) 0.0273(12) 0.0424(14) 0.0098(10) 0.0107(11) 0.0074(10)
    O6 0.0293(11) 0.0338(12) 0.0354(12) -0.0005(10) 0.0084(10) -0.0081(11)
    O7 0.0232(10) 0.0401(13) 0.0293(11) -0.0012(10) 0.0048(9) 0.0014(11)
    O8 0.0248(11) 0.0300(12) 0.0367(12) 0.0019(9) 0.0003(10) 0.0067(10)
    O9 0.0231(10) 0.0224(10) 0.0318(12) -0.0035(9) -0.0030(9) 0.0003(9)
    O10 0.0326(11) 0.0249(11) 0.0297(12) -0.0004(9) 0.0023(10) 0.0080(10)
    O11 0.0287(12) 0.0229(11) 0.0532(15) 0.0023(10) -0.0106(11) 0.0011(11)
_geom_special_details
;
All e.s.d.'s (except the e.s.d. in the dihedral angle between two l.s. planes)
are estimated using the full covariance matrix. The cell e.s.d.'s are taken
into account individually in the estimation of e.s.d.'s in distances, angles
and torsion angles; correlations between e.s.d.'s in cell parameters are only
used when they are defined by crystal symmetry. An approximate (isotropic)
treatment of cell e.s.d.'s is used for estimating e.s.d.'s involving l.s.
planes.
;
loop_
    _geom_bond_atom_site_label_1
    _geom_bond_atom_site_label_2
    _geom_bond_site_symmetry_2
    _geom_bond_distance
    _geom_bond_publ_flag
    C1 C11 . 1.547(4) ?
    C1 C7 . 1.570(4) ?
    C1 C2 . 1.570(4) ?
    C1 H1 . 1.0000 ?
    C2 O6 . 1.424(4) ?
    C2 C3 . 1.556(4) ?
    C2 H2 . 0.970(16) ?
    C3 C4 . 1.533(4) ?
    C3 C13 . 1.551(4) ?
    C3 H3 . 1.0000 ?
    C4 O1 . 1.488(3) ?
    C4 C5 . 1.539(4) ?
    C4 C18 . 1.560(4) ?
    C5 C16 . 1.522(4) ?
    C5 C6 . 1.562(4) ?
    C5 H5 . 1.0000 ?
    C6 C7 . 1.559(4) ?
    C6 C14 . 1.561(4) ?
    C6 H6 . 1.0000 ?
    C7 C13 . 1.533(4) ?
    C7 C8 . 1.545(4) ?
    C8 O3 . 1.431(3) ?
    C8 C9 . 1.521(4) ?
    C8 H8 . 1.0000 ?
    C9 C10 . 1.506(4) ?
    C9 H9A . 0.9900 ?
    C9 H9B . 0.9900 ?
    C10 O4 . 1.435(3) ?
    C10 C11 . 1.540(4) ?
    C10 H10 . 1.0000 ?
    C11 C31 . 1.534(4) ?
    C11 C12 . 1.540(4) ?
    C12 N1 . 1.480(4) ?
    C12 H12A . 0.9900 ?
    C12 H12B . 0.9900 ?
    C13 N1 . 1.464(4) ?
    C13 H13 . 1.0000 ?
    C14 C15 . 1.526(4) ?
    C14 H14A . 0.9900 ?
    C14 H14B . 0.9900 ?
    C15 O7 . 1.420(3) ?
    C15 C16 . 1.516(4) ?
    C15 C17 . 1.539(4) ?
    C16 O9 . 1.437(3) ?
    C16 H16 . 1.0000 ?
    C17 O8 . 1.429(3) ?
    C17 C18 . 1.550(4) ?
    C17 H17 . 1.0000 ?
    C18 O10 . 1.422(3) ?
    C18 H18 . 1.0000 ?
    C19 O11 . 1.206(3) ?
    C19 O9 . 1.339(3) ?
    C19 C20 . 1.489(4) ?
    C20 C25 . 1.387(4) ?
    C20 C21 . 1.391(4) ?
    C21 C22 . 1.379(4) ?
    C21 H21 . 0.9500 ?
    C22 C23 . 1.376(5) ?
    C22 H22 . 0.9500 ?
    C23 C24 . 1.377(5) ?
    C23 H23 . 0.9500 ?
    C24 C25 . 1.380(5) ?
    C24 H24 . 0.9500 ?
    C25 H25 . 0.9500 ?
    C26 O2 . 1.204(4) ?
    C26 O1 . 1.346(4) ?
    C26 C27 . 1.490(4) ?
    C27 H27A . 0.9800 ?
    C27 H27B . 0.9800 ?
    C27 H27C . 0.9800 ?
    C28 O6 . 1.413(4) ?
    C28 H28A . 0.9800 ?
    C28 H28B . 0.9800 ?
    C28 H28C . 0.9800 ?
    C29 O3 . 1.417(4) ?
    C29 H29A . 0.9800 ?
    C29 H29B . 0.9800 ?
    C29 H29C . 0.9800 ?
    C30 N1 . 1.449(4) ?
    C30 H30A . 0.9800 ?
    C30 H30B . 0.9800 ?
    C30 H30C . 0.9800 ?
    C31 O5 . 1.429(4) ?
    C31 H31A . 0.9900 ?
    C31 H31B . 0.9900 ?
    C32 O5 . 1.405(4) ?
    C32 H32A . 0.9800 ?
    C32 H32B . 0.9800 ?
    C32 H32C . 0.9800 ?
    C33 O8 . 1.413(4) ?
    C33 H33A . 0.9800 ?
    C33 H33B . 0.9800 ?
    C33 H33C . 0.9800 ?
    O4 H4 . 0.8400 ?
    O7 H7 . 0.8400 ?
    O10 H10A . 0.8400 ?
loop_
    _geom_angle_atom_site_label_1
    _geom_angle_atom_site_label_2
    _geom_angle_atom_site_label_3
    _geom_angle_site_symmetry_1
    _geom_angle_site_symmetry_3
    _geom_angle
    _geom_angle_publ_flag
    C11 C1 C7 . . 110.0(2) ?
    C11 C1 C2 . . 112.6(2) ?
    C7 C1 C2 . . 102.1(2) ?
    C11 C1 H1 . . 110.6 ?
    C7 C1 H1 . . 110.6 ?
    C2 C1 H1 . . 110.6 ?
    O6 C2 C3 . . 109.5(2) ?
    O6 C2 C1 . . 117.6(2) ?
    C3 C2 C1 . . 104.7(2) ?
    O6 C2 H2 . . 104(2) ?
    C3 C2 H2 . . 113(2) ?
    C1 C2 H2 . . 109(2) ?
    C4 C3 C13 . . 112.2(2) ?
    C4 C3 C2 . . 107.8(2) ?
    C13 C3 C2 . . 104.1(2) ?
    C4 C3 H3 . . 110.8 ?
    C13 C3 H3 . . 110.8 ?
    C2 C3 H3 . . 110.8 ?
    O1 C4 C3 . . 108.3(2) ?
    O1 C4 C5 . . 101.4(2) ?
    C3 C4 C5 . . 108.1(2) ?
    O1 C4 C18 . . 107.7(2) ?
    C3 C4 C18 . . 116.6(2) ?
    C5 C4 C18 . . 113.7(2) ?
    C16 C5 C4 . . 112.2(2) ?
    C16 C5 C6 . . 101.9(2) ?
    C4 C5 C6 . . 111.7(2) ?
    C16 C5 H5 . . 110.3 ?
    C4 C5 H5 . . 110.3 ?
    C6 C5 H5 . . 110.3 ?
    C7 C6 C14 . . 115.5(2) ?
    C7 C6 C5 . . 117.3(2) ?
    C14 C6 C5 . . 102.8(2) ?
    C7 C6 H6 . . 106.8 ?
    C14 C6 H6 . . 106.8 ?
    C5 C6 H6 . . 106.8 ?
    C13 C7 C8 . . 116.2(2) ?
    C13 C7 C6 . . 109.1(2) ?
    C8 C7 C6 . . 108.0(2) ?
    C13 C7 C1 . . 98.5(2) ?
    C8 C7 C1 . . 112.4(2) ?
    C6 C7 C1 . . 112.5(2) ?
    O3 C8 C9 . . 107.7(2) ?
    O3 C8 C7 . . 109.5(2) ?
    C9 C8 C7 . . 116.4(2) ?
    O3 C8 H8 . . 107.6 ?
    C9 C8 H8 . . 107.6 ?
    C7 C8 H8 . . 107.6 ?
    C10 C9 C8 . . 112.7(2) ?
    C10 C9 H9A . . 109.0 ?
    C8 C9 H9A . . 109.0 ?
    C10 C9 H9B . . 109.0 ?
    C8 C9 H9B . . 109.0 ?
    H9A C9 H9B . . 107.8 ?
    O4 C10 C9 . . 110.3(2) ?
    O4 C10 C11 . . 113.0(2) ?
    C9 C10 C11 . . 112.1(2) ?
    O4 C10 H10 . . 107.0 ?
    C9 C10 H10 . . 107.0 ?
    C11 C10 H10 . . 107.0 ?
    C31 C11 C10 . . 106.4(2) ?
    C31 C11 C12 . . 110.0(2) ?
    C10 C11 C12 . . 112.1(2) ?
    C31 C11 C1 . . 111.3(2) ?
    C10 C11 C1 . . 109.1(2) ?
    C12 C11 C1 . . 108.0(2) ?
    N1 C12 C11 . . 112.9(2) ?
    N1 C12 H12A . . 109.0 ?
    C11 C12 H12A . . 109.0 ?
    N1 C12 H12B . . 109.0 ?
    C11 C12 H12B . . 109.0 ?
    H12A C12 H12B . . 107.8 ?
    N1 C13 C7 . . 109.9(2) ?
    N1 C13 C3 . . 115.7(2) ?
    C7 C13 C3 . . 100.3(2) ?
    N1 C13 H13 . . 110.2 ?
    C7 C13 H13 . . 110.2 ?
    C3 C13 H13 . . 110.2 ?
    C15 C14 C6 . . 107.1(2) ?
    C15 C14 H14A . . 110.3 ?
    C6 C14 H14A . . 110.3 ?
    C15 C14 H14B . . 110.3 ?
    C6 C14 H14B . . 110.3 ?
    H14A C14 H14B . . 108.5 ?
    O7 C15 C16 . . 113.1(2) ?
    O7 C15 C14 . . 110.1(2) ?
    C16 C15 C14 . . 102.2(2) ?
    O7 C15 C17 . . 110.1(2) ?
    C16 C15 C17 . . 110.4(2) ?
    C14 C15 C17 . . 110.8(2) ?
    O9 C16 C15 . . 108.1(2) ?
    O9 C16 C5 . . 115.7(2) ?
    C15 C16 C5 . . 101.9(2) ?
    O9 C16 H16 . . 110.3 ?
    C15 C16 H16 . . 110.3 ?
    C5 C16 H16 . . 110.3 ?
    O8 C17 C15 . . 106.6(2) ?
    O8 C17 C18 . . 109.3(2) ?
    C15 C17 C18 . . 114.9(2) ?
    O8 C17 H17 . . 108.6 ?
    C15 C17 H17 . . 108.6 ?
    C18 C17 H17 . . 108.6 ?
    O10 C18 C17 . . 107.3(2) ?
    O10 C18 C4 . . 112.6(2) ?
    C17 C18 C4 . . 117.6(2) ?
    O10 C18 H18 . . 106.2 ?
    C17 C18 H18 . . 106.2 ?
    C4 C18 H18 . . 106.2 ?
    O11 C19 O9 . . 123.9(3) ?
    O11 C19 C20 . . 126.5(3) ?
    O9 C19 C20 . . 109.7(2) ?
    C25 C20 C21 . . 119.7(3) ?
    C25 C20 C19 . . 119.5(3) ?
    C21 C20 C19 . . 120.8(3) ?
    C22 C21 C20 . . 119.7(3) ?
    C22 C21 H21 . . 120.1 ?
    C20 C21 H21 . . 120.1 ?
    C23 C22 C21 . . 120.5(3) ?
    C23 C22 H22 . . 119.8 ?
    C21 C22 H22 . . 119.8 ?
    C22 C23 C24 . . 119.9(3) ?
    C22 C23 H23 . . 120.1 ?
    C24 C23 H23 . . 120.1 ?
    C23 C24 C25 . . 120.4(3) ?
    C23 C24 H24 . . 119.8 ?
    C25 C24 H24 . . 119.8 ?
    C24 C25 C20 . . 119.8(3) ?
    C24 C25 H25 . . 120.1 ?
    C20 C25 H25 . . 120.1 ?
    O2 C26 O1 . . 125.0(3) ?
    O2 C26 C27 . . 124.1(3) ?
    O1 C26 C27 . . 110.8(3) ?
    C26 C27 H27A . . 109.5 ?
    C26 C27 H27B . . 109.5 ?
    H27A C27 H27B . . 109.5 ?
    C26 C27 H27C . . 109.5 ?
    H27A C27 H27C . . 109.5 ?
    H27B C27 H27C . . 109.5 ?
    O6 C28 H28A . . 109.5 ?
    O6 C28 H28B . . 109.5 ?
    H28A C28 H28B . . 109.5 ?
    O6 C28 H28C . . 109.5 ?
    H28A C28 H28C . . 109.5 ?
    H28B C28 H28C . . 109.5 ?
    O3 C29 H29A . . 109.5 ?
    O3 C29 H29B . . 109.5 ?
    H29A C29 H29B . . 109.5 ?
    O3 C29 H29C . . 109.5 ?
    H29A C29 H29C . . 109.5 ?
    H29B C29 H29C . . 109.5 ?
    N1 C30 H30A . . 109.5 ?
    N1 C30 H30B . . 109.5 ?
    H30A C30 H30B . . 109.5 ?
    N1 C30 H30C . . 109.5 ?
    H30A C30 H30C . . 109.5 ?
    H30B C30 H30C . . 109.5 ?
    O5 C31 C11 . . 107.6(2) ?
    O5 C31 H31A . . 110.2 ?
    C11 C31 H31A . . 110.2 ?
    O5 C31 H31B . . 110.2 ?
    C11 C31 H31B . . 110.2 ?
    H31A C31 H31B . . 108.5 ?
    O5 C32 H32A . . 109.5 ?
    O5 C32 H32B . . 109.5 ?
    H32A C32 H32B . . 109.5 ?
    O5 C32 H32C . . 109.5 ?
    H32A C32 H32C . . 109.5 ?
    H32B C32 H32C . . 109.5 ?
    O8 C33 H33A . . 109.5 ?
    O8 C33 H33B . . 109.5 ?
    H33A C33 H33B . . 109.5 ?
    O8 C33 H33C . . 109.5 ?
    H33A C33 H33C . . 109.5 ?
    H33B C33 H33C . . 109.5 ?
    C30 N1 C13 . . 113.1(2) ?
    C30 N1 C12 . . 110.1(2) ?
    C13 N1 C12 . . 116.4(2) ?
    C26 O1 C4 . . 121.0(2) ?
    C29 O3 C8 . . 113.7(2) ?
    C10 O4 H4 . . 109.5 ?
    C32 O5 C31 . . 112.8(2) ?
    C28 O6 C2 . . 112.9(3) ?
    C15 O7 H7 . . 109.5 ?
    C33 O8 C17 . . 115.5(2) ?
    C19 O9 C16 . . 120.7(2) ?
    C18 O10 H10A . . 109.5 ?
loop_
    _geom_torsion_atom_site_label_1
    _geom_torsion_atom_site_label_2
    _geom_torsion_atom_site_label_3
    _geom_torsion_atom_site_label_4
    _geom_torsion_site_symmetry_1
    _geom_torsion_site_symmetry_2
    _geom_torsion_site_symmetry_3
    _geom_torsion_site_symmetry_4
    _geom_torsion
    _geom_torsion_publ_flag
    C11 C1 C2 O6 . . . . -26.0(4) ?
    C7 C1 C2 O6 . . . . -143.9(2) ?
    C11 C1 C2 C3 . . . . 95.8(3) ?
    C7 C1 C2 C3 . . . . -22.2(3) ?
    O6 C2 C3 C4 . . . . -124.5(2) ?
    C1 C2 C3 C4 . . . . 108.5(2) ?
    O6 C2 C3 C13 . . . . 116.1(2) ?
    C1 C2 C3 C13 . . . . -10.9(3) ?
    C13 C3 C4 O1 . . . . 175.3(2) ?
    C2 C3 C4 O1 . . . . 61.2(3) ?
    C13 C3 C4 C5 . . . . 66.2(3) ?
    C2 C3 C4 C5 . . . . -47.9(3) ?
    C13 C3 C4 C18 . . . . -63.2(3) ?
    C2 C3 C4 C18 . . . . -177.4(2) ?
    O1 C4 C5 C16 . . . . 89.2(3) ?
    C3 C4 C5 C16 . . . . -157.1(2) ?
    C18 C4 C5 C16 . . . . -26.0(3) ?
    O1 C4 C5 C6 . . . . -157.2(2) ?
    C3 C4 C5 C6 . . . . -43.5(3) ?
    C18 C4 C5 C6 . . . . 87.6(3) ?
    C16 C5 C6 C7 . . . . 159.5(2) ?
    C4 C5 C6 C7 . . . . 39.7(3) ?
    C16 C5 C6 C14 . . . . 31.6(3) ?
    C4 C5 C6 C14 . . . . -88.3(3) ?
    C14 C6 C7 C13 . . . . 69.8(3) ?
    C5 C6 C7 C13 . . . . -51.7(3) ?
    C14 C6 C7 C8 . . . . -57.4(3) ?
    C5 C6 C7 C8 . . . . -178.9(2) ?
    C14 C6 C7 C1 . . . . 178.0(2) ?
    C5 C6 C7 C1 . . . . 56.5(3) ?
    C11 C1 C7 C13 . . . . -72.6(3) ?
    C2 C1 C7 C13 . . . . 47.1(2) ?
    C11 C1 C7 C8 . . . . 50.4(3) ?
    C2 C1 C7 C8 . . . . 170.1(2) ?
    C11 C1 C7 C6 . . . . 172.5(2) ?
    C2 C1 C7 C6 . . . . -67.8(3) ?
    C13 C7 C8 O3 . . . . -52.6(3) ?
    C6 C7 C8 O3 . . . . 70.3(3) ?
    C1 C7 C8 O3 . . . . -165.0(2) ?
    C13 C7 C8 C9 . . . . 69.9(3) ?
    C6 C7 C8 C9 . . . . -167.2(2) ?
    C1 C7 C8 C9 . . . . -42.5(3) ?
    O3 C8 C9 C10 . . . . 166.8(2) ?
    C7 C8 C9 C10 . . . . 43.4(3) ?
    C8 C9 C10 O4 . . . . -179.6(2) ?
    C8 C9 C10 C11 . . . . -52.7(3) ?
    O4 C10 C11 C31 . . . . -52.4(3) ?
    C9 C10 C11 C31 . . . . -177.8(2) ?
    O4 C10 C11 C12 . . . . 67.9(3) ?
    C9 C10 C11 C12 . . . . -57.5(3) ?
    O4 C10 C11 C1 . . . . -172.6(2) ?
    C9 C10 C11 C1 . . . . 62.0(3) ?
    C7 C1 C11 C31 . . . . -177.0(2) ?
    C2 C1 C11 C31 . . . . 69.9(3) ?
    C7 C1 C11 C10 . . . . -59.9(3) ?
    C2 C1 C11 C10 . . . . -173.0(2) ?
    C7 C1 C11 C12 . . . . 62.2(3) ?
    C2 C1 C11 C12 . . . . -51.0(3) ?
    C31 C11 C12 N1 . . . . -165.4(2) ?
    C10 C11 C12 N1 . . . . 76.4(3) ?
    C1 C11 C12 N1 . . . . -43.8(3) ?
    C8 C7 C13 N1 . . . . -51.9(3) ?
    C6 C7 C13 N1 . . . . -174.2(2) ?
    C1 C7 C13 N1 . . . . 68.3(3) ?
    C8 C7 C13 C3 . . . . -174.2(2) ?
    C6 C7 C13 C3 . . . . 63.4(3) ?
    C1 C7 C13 C3 . . . . -54.0(2) ?
    C4 C3 C13 N1 . . . . 166.2(2) ?
    C2 C3 C13 N1 . . . . -77.4(3) ?
    C4 C3 C13 C7 . . . . -75.7(3) ?
    C2 C3 C13 C7 . . . . 40.7(3) ?
    C7 C6 C14 C15 . . . . -133.1(2) ?
    C5 C6 C14 C15 . . . . -4.0(3) ?
    C6 C14 C15 O7 . . . . -145.6(2) ?
    C6 C14 C15 C16 . . . . -25.2(3) ?
    C6 C14 C15 C17 . . . . 92.4(3) ?
    O7 C15 C16 O9 . . . . -73.8(3) ?
    C14 C15 C16 O9 . . . . 167.8(2) ?
    C17 C15 C16 O9 . . . . 50.0(3) ?
    O7 C15 C16 C5 . . . . 163.8(2) ?
    C14 C15 C16 C5 . . . . 45.5(3) ?
    C17 C15 C16 C5 . . . . -72.4(3) ?
    C4 C5 C16 O9 . . . . -45.8(3) ?
    C6 C5 C16 O9 . . . . -165.3(2) ?
    C4 C5 C16 C15 . . . . 71.2(3) ?
    C6 C5 C16 C15 . . . . -48.4(3) ?
    O7 C15 C17 O8 . . . . 33.8(3) ?
    C16 C15 C17 O8 . . . . -91.8(3) ?
    C14 C15 C17 O8 . . . . 155.8(2) ?
    O7 C15 C17 C18 . . . . 155.1(2) ?
    C16 C15 C17 C18 . . . . 29.5(3) ?
    C14 C15 C17 C18 . . . . -82.9(3) ?
    O8 C17 C18 O10 . . . . -95.0(3) ?
    C15 C17 C18 O10 . . . . 145.2(2) ?
    O8 C17 C18 C4 . . . . 136.9(3) ?
    C15 C17 C18 C4 . . . . 17.0(4) ?
    O1 C4 C18 O10 . . . . 104.2(3) ?
    C3 C4 C18 O10 . . . . -17.5(3) ?
    C5 C4 C18 O10 . . . . -144.3(2) ?
    O1 C4 C18 C17 . . . . -130.2(2) ?
    C3 C4 C18 C17 . . . . 108.0(3) ?
    C5 C4 C18 C17 . . . . -18.7(3) ?
    O11 C19 C20 C25 . . . . -6.9(5) ?
    O9 C19 C20 C25 . . . . 172.2(3) ?
    O11 C19 C20 C21 . . . . 174.7(3) ?
    O9 C19 C20 C21 . . . . -6.2(4) ?
    C25 C20 C21 C22 . . . . 0.2(5) ?
    C19 C20 C21 C22 . . . . 178.6(3) ?
    C20 C21 C22 C23 . . . . 0.1(5) ?
    C21 C22 C23 C24 . . . . -0.7(5) ?
    C22 C23 C24 C25 . . . . 0.9(5) ?
    C23 C24 C25 C20 . . . . -0.6(5) ?
    C21 C20 C25 C24 . . . . 0.0(5) ?
    C19 C20 C25 C24 . . . . -178.4(3) ?
    C10 C11 C31 O5 . . . . -68.7(3) ?
    C12 C11 C31 O5 . . . . 169.7(2) ?
    C1 C11 C31 O5 . . . . 50.1(3) ?
    C7 C13 N1 C30 . . . . 172.1(2) ?
    C3 C13 N1 C30 . . . . -75.2(3) ?
    C7 C13 N1 C12 . . . . -59.0(3) ?
    C3 C13 N1 C12 . . . . 53.7(3) ?
    C11 C12 N1 C30 . . . . 174.3(2) ?
    C11 C12 N1 C13 . . . . 44.0(3) ?
    O2 C26 O1 C4 . . . . 2.3(5) ?
    C27 C26 O1 C4 . . . . -179.4(3) ?
    C3 C4 O1 C26 . . . . 69.5(3) ?
    C5 C4 O1 C26 . . . . -176.9(2) ?
    C18 C4 O1 C26 . . . . -57.3(3) ?
    C9 C8 O3 C29 . . . . 84.5(3) ?
    C7 C8 O3 C29 . . . . -148.0(2) ?
    C11 C31 O5 C32 . . . . 178.3(3) ?
    C3 C2 O6 C28 . . . . 136.2(3) ?
    C1 C2 O6 C28 . . . . -104.5(3) ?
    C15 C17 O8 C33 . . . . -164.5(3) ?
    C18 C17 O8 C33 . . . . 70.7(3) ?
    O11 C19 O9 C16 . . . . -3.7(4) ?
    C20 C19 O9 C16 . . . . 177.3(2) ?
    C15 C16 O9 C19 . . . . 179.1(2) ?
    C5 C16 O9 C19 . . . . -67.5(3) ?
loop_
    _geom_hbond_atom_site_label_D
    _geom_hbond_atom_site_label_H
    _geom_hbond_atom_site_label_A
    _geom_hbond_site_symmetry_A
    _geom_hbond_distance_DH
    _geom_hbond_distance_HA
    _geom_hbond_distance_DA
    _geom_hbond_angle_DHA
    O10 H10A O2 . 0.84 2.11 2.788(3) 138
    O7 H7 O8 . 0.84 2.04 2.560(3) 120
    O4 H4 O11 3_545 0.84 2.20 3.018(3) 163
data_global
_journal_date_recd_electronic     2008-04-26
_journal_date_accepted     2008-05-04
_journal_name_full     'Acta Crystallographica, Section E'
_journal_year     2008
_journal_volume     64
_journal_issue      6
_journal_page_first     o1033
_journal_page_last     o1034
_journal_paper_category     QO
_journal_coeditor_code     WN2256
_publ_contact_author_name     'Dao-Hang He'
_publ_contact_author_address
;
School of Chemistry and Chemical Engineering,
South China University of Technology, Guangzhou 510641,
People's Republic of China
;
_publ_contact_author_email     'daohanghe@yahoo.com.cn'
_publ_contact_author_fax     '86-20-87110234'
_publ_contact_author_phone     '86-20-89234062'
_publ_section_title
;
Mesaconitine
;
loop_
    _publ_author_name
    _publ_author_footnote
    _publ_author_address
    'He, Dao-Hang' .
;
School of Chemistry and Chemical Engineering,
South China University of Technology, Guangzhou 510641,
People's Republic of China
;
    'Zhu, Yong-Chuang' .
;
School of Chemistry and Chemical Engineering,
South China University of Technology, Guangzhou 510641,
People's Republic of China
;
    'Hu, Ai-Xi' .
;
College of Chemistry and Chemical Engineering,
Hunan University of Technology, Changsha 410082,
People's Republic of China
;
