# Supplementary material for: Mesaconitine
Source: Acta Crystallogr Sect E Struct Rep Online. 2008 May 10;64(Pt 6):o1033–4. doi: 10.1107/S1600536808013147 (PMC2961389; doi:10.1107/S1600536808013147)
Supplement: Supplementary file 2 [file e-64-o1033-Isup2.hkl]

# 
# h,k,l, Fc-squared, Fo-squared, sigma(Fo-squared) and status flag 
# 
data_I
_shelx_title ' 11272m in P2(1)2(1)2(1)' 
_shelx_refln_list_code          4 
_shelx_F_calc_maximum      246.57 
_exptl_crystal_F_000      1352.00 
_reflns_d_resolution_high  0.7820 
 
loop_ 
 _symmetry_equiv_pos_as_xyz 
 'x, y, z' 
 '-x+1/2, -y, z+1/2' 
 '-x, y+1/2, -z+1/2' 
 'x+1/2, -y+1/2, -z' 
 
_cell_length_a    12.6820 
_cell_length_b    15.3848 
_cell_length_c    15.6110 
_cell_angle_alpha  90.000 
_cell_angle_beta   90.000 
_cell_angle_gamma  90.000 
 
_shelx_F_squared_multiplier     1.000 
 
loop_ 
 _refln_index_h 
 _refln_index_k 
 _refln_index_l 
 _refln_F_squared_calc 
 _refln_F_squared_meas 
 _refln_F_squared_sigma 
 _refln_observed_status 
   2   0   0       58.84       92.34      5.04 o 
   4   0   0     5997.65     6129.29     84.25 o 
   6   0   0      231.99      188.84      8.25 o 
   8   0   0       39.60       51.60      7.24 o 
  10   0   0      659.80      600.45     22.69 o 
  12   0   0       24.68        7.61     12.61 o 
  14   0   0        0.15      -14.93     20.75 o 
  16   0   0       16.18       18.57     29.67 o 
   1   1   0      902.90      948.37     12.39 o 
   2   1   0     2741.98     2866.54     28.35 o 
   3   1   0     5236.57     5263.61     50.99 o 
   4   1   0     3088.60     3018.63     31.06 o 
   5   1   0     2277.03     2287.41     27.45 o 
   6   1   0     1676.06     1660.35     21.88 o 
   7   1   0     2800.23     2840.17     34.69 o 
   8   1   0     3050.08     3221.62     39.44 o 
   9   1   0       95.93      113.81     12.61 o 
  10   1   0       36.91       31.52      7.81 o 
  11   1   0     1409.75     1393.23     26.86 o 
  12   1   0      347.49      338.25     16.54 o 
  13   1   0       11.15       12.02     14.20 o 
  14   1   0       31.27       44.80     17.37 o 
  15   1   0       34.60      -10.91     17.78 o 
  16   1   0      224.52      216.98     52.70 o 
   0   2   0    60342.96    60673.43   1385.80 o 
   1   2   0      830.40      782.42     15.52 o 
   2   2   0     2035.06     1850.70     23.82 o 
   3   2   0      773.82      769.70     10.19 o 
   4   2   0     3071.73     2888.63     30.11 o 
   5   2   0    22747.22    23651.71    264.80 o 
   6   2   0      405.84      387.13      8.15 o 
   7   2   0     4740.45     4896.87     50.79 o 
   8   2   0      281.95      286.47      8.31 o 
   9   2   0      102.41      114.62      8.35 o 
  10   2   0     1397.86     1358.64     22.60 o 
  11   2   0     1205.67     1169.89     39.32 o 
  12   2   0        0.01       -8.77      9.37 o 
  13   2   0      835.12      886.48     26.49 o 
  14   2   0      567.98      595.00     29.19 o 
  15   2   0      398.12      410.26     27.50 o 
  16   2   0       20.95       26.61     21.29 o 
   1   3   0     3224.77     3065.38     57.88 o 
   2   3   0     3508.87     3553.10     50.35 o 
   3   3   0     1796.13     1733.34     23.65 o 
   4   3   0     5446.65     5674.35     56.06 o 
   5   3   0     7562.57     8141.58     79.40 o 
   6   3   0        0.11       -3.30      3.30 o 
   7   3   0      273.40      270.40      7.91 o 
   8   3   0     1215.78     1256.39     18.01 o 
   9   3   0     1993.79     1926.26     25.11 o 
  10   3   0        6.32        5.66      6.45 o 
  11   3   0      990.11      922.94     25.51 o 
  12   3   0        0.34       -0.81     10.75 o 
  13   3   0      323.92      343.45     19.65 o 
  14   3   0       31.04       12.38     16.69 o 
  15   3   0       40.25       36.57     18.36 o 
  16   3   0       43.89       57.82     21.31 o 
   0   4   0      469.74      490.19     18.08 o 
   1   4   0     2376.87     2392.59     44.44 o 
   2   4   0      418.58      446.72     16.96 o 
   3   4   0      179.55      147.87      6.70 o 
   4   4   0     1881.70     1835.78     26.02 o 
   5   4   0     4541.05     4606.68     49.65 o 
   6   4   0     2581.36     2616.39     29.69 o 
   7   4   0       40.01       46.18      8.42 o 
   8   4   0      467.36      460.35     13.02 o 
   9   4   0     1020.41      985.20     23.13 o 
  10   4   0     2743.33     2694.30     41.86 o 
  11   4   0      376.82      334.38     25.79 o 
  12   4   0       40.68       39.63     13.62 o 
  13   4   0       84.15       63.99     13.77 o 
  14   4   0        0.19       -9.65     13.02 o 
  15   4   0       33.76        4.42     18.08 o 
   1   5   0     2749.42     2679.66     48.80 o 
   2   5   0      668.54      591.62     15.81 o 
   3   5   0      131.70      129.22      6.80 o 
   4   5   0      313.90      412.01     11.05 o 
   5   5   0      409.89      412.99      9.49 o 
   6   5   0      179.60      182.23      7.12 o 
   7   5   0      199.49      212.86      7.63 o 
   8   5   0       96.49       99.70      8.74 o 
   9   5   0      642.59      602.05     18.50 o 
  10   5   0       66.00       56.45     10.84 o 
  11   5   0      193.25      191.12     15.61 o 
  12   5   0       73.06       63.51     12.64 o 
  13   5   0       25.81        7.59     12.34 o 
  14   5   0       43.20       36.35     15.08 o 
  15   5   0        5.30       -9.61     17.78 o 
   0   6   0       11.57       -5.82      5.82 o 
   1   6   0     2220.93     2219.22     42.40 o 
   2   6   0     1052.80     1078.51     24.70 o 
   3   6   0      807.07      841.88     17.63 o 
   4   6   0      252.76      279.09     10.00 o 
   5   6   0       78.63       42.94      8.95 o 
   6   6   0       17.44        8.38      5.11 o 
   7   6   0       11.64       -1.41      5.60 o 
   8   6   0      134.10      145.37     16.09 o 
   9   6   0       44.74       65.39     13.18 o 
  10   6   0      134.11      126.64     13.33 o 
  11   6   0        9.79       21.26     10.68 o 
  12   6   0       12.67      -11.66     11.66 o 
  13   6   0       23.43       26.42     13.18 o 
  14   6   0        1.18        6.04     13.88 o 
  15   6   0      428.14      508.18     25.07 o 
   1   7   0        4.97        2.71      5.13 o 
   2   7   0      242.46      251.94     11.42 o 
   3   7   0      236.50      234.46      9.81 o 
   4   7   0     7862.98     8471.23    147.74 o 
   5   7   0      222.73      292.68     10.89 o 
   6   7   0      336.29      300.22     11.84 o 
   7   7   0     1393.14     1423.70     24.63 o 
   8   7   0      186.91      207.00     13.20 o 
   9   7   0      148.68      109.51     15.15 o 
  10   7   0      147.33      136.56     23.69 o 
  11   7   0      898.47      819.98     30.48 o 
  12   7   0       48.21       30.20     15.44 o 
  13   7   0        2.99       17.23     16.21 o 
  14   7   0       18.49       -2.51     17.83 o 
  15   7   0        0.21       10.71     57.76 o 
   0   8   0      611.21      658.50     27.12 o 
   1   8   0      470.97      392.45     14.77 o 
   2   8   0      116.88      146.22     10.42 o 
   3   8   0      343.85      388.42     15.22 o 
   4   8   0      883.86      798.46     34.94 o 
   5   8   0      175.68      202.82     11.69 o 
   6   8   0      119.55      132.50      9.81 o 
   7   8   0       82.59       85.26     10.07 o 
   8   8   0      275.90      289.78     14.05 o 
   9   8   0        7.16       -4.32     11.56 o 
  10   8   0       32.91       29.85     15.26 o 
  11   8   0      263.19      212.38     29.34 o 
  12   8   0       27.57       23.55     18.63 o 
  13   8   0      187.54      176.79     22.47 o 
  14   8   0      101.73       84.46     21.27 o 
   1   9   0      844.66      785.79     22.50 o 
   2   9   0       47.63       58.42     11.74 o 
   3   9   0        4.96       31.55     10.98 o 
   4   9   0        0.38       -2.18      6.32 o 
   5   9   0       26.83       19.11      7.46 o 
   6   9   0       81.01       73.93     14.85 o 
   7   9   0       53.91       45.39      9.32 o 
   8   9   0      303.78      328.59     15.30 o 
   9   9   0     1062.20      906.58     31.47 o 
  10   9   0       55.09       51.48     14.89 o 
  11   9   0      698.23      691.25     29.22 o 
  12   9   0        3.71      -15.46     15.46 o 
  13   9   0        0.33       28.72     17.80 o 
  14   9   0       35.96       16.33     19.35 o 
   0  10   0      605.33      576.65     28.03 o 
   1  10   0      666.90      662.34     21.19 o 
   2  10   0       93.96       98.27     17.17 o 
   3  10   0      447.28      428.91     17.44 o 
   4  10   0      298.04      272.76     16.43 o 
   5  10   0      142.01      124.39     11.04 o 
   6  10   0       59.50       71.94     29.88 o 
   7  10   0       46.06       25.29     13.96 o 
   8  10   0      284.74      290.70     15.47 o 
   9  10   0        8.55        2.58     12.34 o 
  10  10   0      123.82      154.22     30.46 o 
  11  10   0        2.45       -4.67     14.88 o 
  12  10   0      411.26      433.02     26.23 o 
  13  10   0       54.07       28.54     18.69 o 
   1  11   0      994.34      976.72     28.03 o 
   2  11   0      432.36      421.64     21.21 o 
   3  11   0      269.55      308.20     16.29 o 
   4  11   0      544.18      550.57     17.68 o 
   5  11   0      567.92      559.00     23.55 o 
   6  11   0      523.24      527.97     23.27 o 
   7  11   0      456.34      417.53     21.21 o 
   8  11   0      159.24      142.96     17.46 o 
   9  11   0       19.35       14.84     13.77 o 
  10  11   0      701.90      660.03     48.24 o 
  11  11   0        0.46        1.20     17.96 o 
  12  11   0       98.37       91.40     20.79 o 
  13  11   0        1.67       -9.80     19.53 o 
   0  12   0       42.12       42.35     15.23 o 
   1  12   0      828.56      844.50     26.86 o 
   2  12   0      346.81      334.83     17.39 o 
   3  12   0      412.75      369.92     18.40 o 
   4  12   0      271.48      280.71     14.18 o 
   5  12   0      623.85      604.83     24.89 o 
   6  12   0      808.37      752.56     28.66 o 
   7  12   0        4.23        0.45     12.10 o 
   8  12   0      600.09      625.78     27.32 o 
   9  12   0      683.77      648.85     28.48 o 
  10  12   0      303.65      326.42     25.44 o 
  11  12   0        0.77      -16.10     16.10 o 
  12  12   0       87.34       86.19     21.54 o 
   1  13   0      474.33      490.28     30.52 o 
   2  13   0      347.22      333.04     27.12 o 
   3  13   0        2.76      -11.37     11.71 o 
   4  13   0      466.81      437.25     21.86 o 
   5  13   0      364.44      334.84     20.18 o 
   6  13   0       60.21       51.64     13.92 o 
   7  13   0      355.07      363.55     22.41 o 
   8  13   0     1491.08     1444.95     44.04 o 
   9  13   0        6.56       10.29     23.18 o 
  10  13   0      345.98      370.05     27.76 o 
  11  13   0       72.26       76.71     20.43 o 
  12  13   0        3.58      -18.27     18.27 o 
   0  14   0       81.33       70.20     18.99 o 
   1  14   0        0.23       -7.12     18.51 o 
   2  14   0      656.79      640.89     25.41 o 
   3  14   0       59.56       67.65     11.25 o 
   4  14   0       23.61       21.98     24.21 o 
   5  14   0      151.18      186.46     19.11 o 
   6  14   0      830.84      794.00     35.52 o 
   7  14   0        6.18      -13.99     13.99 o 
   8  14   0      160.81      150.24     25.42 o 
   9  14   0        8.64       47.97     17.23 o 
  10  14   0      154.26      184.83     61.13 o 
  11  14   0      103.55       79.45     22.52 o 
   1  15   0      243.11      252.04     20.10 o 
   2  15   0       87.32       84.95     15.16 o 
   3  15   0     4032.86     3928.14     85.76 o 
   4  15   0      168.17      221.23     21.57 o 
   5  15   0       42.18       36.48     15.68 o 
   6  15   0      189.06      181.87     21.88 o 
   7  15   0      171.55      235.17     35.62 o 
   8  15   0      196.95      180.51     34.46 o 
   9  15   0      109.82      126.22     22.11 o 
  10  15   0       45.89       58.45     20.67 o 
   0  16   0      100.61       92.65     23.91 o 
   1  16   0       58.58       68.12     16.15 o 
   2  16   0       63.43       68.26     24.88 o 
   3  16   0      931.35      933.73     35.33 o 
   4  16   0        2.97      -13.98     13.98 o 
   5  16   0       24.13       25.79     16.35 o 
   6  16   0      209.82      245.24     24.34 o 
   7  16   0       66.16       45.44     27.85 o 
   8  16   0       17.29      -27.00     27.00 o 
   9  16   0      117.24      162.31     31.07 o 
   1  17   0      151.96      170.40     20.31 o 
   2  17   0      504.77      534.90     39.74 o 
   3  17   0      419.05      436.25     38.89 o 
   4  17   0       10.98       21.45     16.79 o 
   5  17   0       82.03       87.33     19.48 o 
   6  17   0        0.86       -5.17     17.31 o 
   7  17   0        0.10      -26.64     26.64 o 
   8  17   0      280.45      407.91     32.65 o 
   0  18   0      469.01      467.92     38.83 o 
   1  18   0       16.00       46.11     25.60 o 
   2  18   0        7.55      -16.49     16.49 o 
   3  18   0        7.42       14.14     18.03 o 
   4  18   0       37.04       15.86     23.84 o 
   5  18   0        1.41      -11.15     18.47 o 
   6  18   0       42.41      100.42     32.95 o 
   1  19   0      186.12      289.54     39.92 o 
   2  19   0      369.90      455.66     30.46 o 
   3  19   0        1.45       -7.98     19.11 o 
   4  19   0        1.70       10.18     20.06 o 
   1   0   1     3768.52     3664.64     43.46 o 
   2   0   1     1945.01     1769.47     22.33 o 
   3   0   1     1581.37     1545.22     16.86 o 
   4   0   1     5040.54     5051.57     49.66 o 
   5   0   1      213.02      203.42      5.53 o 
   6   0   1      515.38      454.00      9.24 o 
   7   0   1     1515.35     1588.67     24.41 o 
   8   0   1      284.29      345.41      9.45 o 
   9   0   1       12.23       14.31      5.06 o 
  10   0   1      225.35      237.90     11.93 o 
  11   0   1       25.69        3.25      7.72 o 
  12   0   1       12.21       -3.48      9.95 o 
  13   0   1      366.47      333.28     22.10 o 
  14   0   1      427.90      441.78     26.36 o 
  15   0   1      208.91      211.01     25.78 o 
  16   0   1        3.29       10.38     20.23 o 
   0   1   1      822.93      727.98     29.17 o 
   1   1   1     7198.57     6830.40    169.26 o 
   2   1   1     3383.77     3151.27     32.48 o 
   3   1   1     3952.09     3960.07     34.05 o 
   4   1   1     2957.02     2857.87     24.18 o 
   5   1   1      180.48      205.39      4.38 o 
   6   1   1      435.52      443.16      6.00 o 
   7   1   1     2255.54     2359.02     19.27 o 
   8   1   1      375.55      369.58      6.87 o 
   9   1   1      423.47      428.16      7.79 o 
  10   1   1      715.46      712.28     11.05 o 
  11   1   1      315.53      303.01     10.96 o 
  12   1   1      400.49      392.37     13.69 o 
  13   1   1      100.83       74.92     10.51 o 
  14   1   1      131.90      121.31     14.23 o 
  15   1   1       21.39        2.83     12.59 o 
  16   1   1      273.39      302.46     21.10 o 
   0   2   1     6404.35     6591.28    103.73 o 
   1   2   1    13325.50    13083.60    136.24 o 
   2   2   1     8584.43     8643.76     76.05 o 
   3   2   1     2734.91     2705.06     22.78 o 
   4   2   1      590.78      535.85      6.17 o 
   5   2   1       21.94       26.99      2.43 o 
   6   2   1      296.51      286.50      5.04 o 
   7   2   1       57.11       54.62      3.88 o 
   8   2   1      839.13      858.45     10.31 o 
   9   2   1      552.11      537.69      9.05 o 
  10   2   1      732.40      709.70     12.60 o 
  11   2   1      700.92      682.30     14.02 o 
  12   2   1      271.14      249.54     12.62 o 
  13   2   1      224.14      237.48     14.05 o 
  14   2   1       40.98       42.76     12.36 o 
  15   2   1       17.72       -8.56     12.43 o 
  16   2   1        6.07      -14.03     14.03 o 
   0   3   1     8567.95     8734.63    142.86 o 
   1   3   1    21727.34    22302.79    229.81 o 
   2   3   1     2000.31     1914.01     42.16 o 
   3   3   1     1218.53     1270.54     12.15 o 
   4   3   1     2773.94     2900.76     24.99 o 
   5   3   1     5510.00     5861.79     41.33 o 
   6   3   1      193.70      203.33      4.53 o 
   7   3   1     1891.26     1931.67     16.71 o 
   8   3   1      846.88      885.65     10.21 o 
   9   3   1      649.62      659.45      9.67 o 
  10   3   1      584.41      574.62     11.67 o 
  11   3   1      601.66      521.00     13.65 o 
  12   3   1      614.10      615.07     16.96 o 
  13   3   1       52.35       21.86      8.75 o 
  14   3   1       19.84        7.42     10.28 o 
  15   3   1      126.37      132.47     15.78 o 
   0   4   1     3482.62     3111.20     54.73 o 
   1   4   1     4762.91     4952.86     71.81 o 
   2   4   1     1696.18     1701.79     22.11 o 
   3   4   1      571.52      539.42      7.90 o 
   4   4   1     1533.95     1498.94     16.98 o 
   5   4   1     3999.11     4238.69     35.88 o 
   6   4   1     2716.66     2826.09     23.25 o 
   7   4   1      789.07      761.88      9.10 o 
   8   4   1     1012.68      999.61     11.16 o 
   9   4   1       51.26       57.78      5.74 o 
  10   4   1      386.11      365.11      9.73 o 
  11   4   1      743.83      749.62     16.35 o 
  12   4   1      224.72      235.82     13.94 o 
  13   4   1       59.72       47.27      9.40 o 
  14   4   1      132.08      125.04     12.64 o 
  15   4   1       16.83       -1.30     12.64 o 
   0   5   1      296.62      271.46     13.47 o 
   1   5   1     1206.62     1204.79     17.93 o 
   2   5   1      363.36      342.94     12.98 o 
   3   5   1     6362.33     6541.46     65.08 o 
   4   5   1     3762.99     3989.30     38.67 o 
   5   5   1     5943.60     6658.82     57.92 o 
   6   5   1     2493.26     2607.53     24.44 o 
   7   5   1      136.45      139.15      6.42 o 
   8   5   1      342.78      363.20      7.60 o 
   9   5   1      812.57      821.29     12.63 o 
  10   5   1      730.05      695.09     14.04 o 
  11   5   1      126.67      118.39      8.76 o 
  12   5   1       62.25       48.20      8.79 o 
  13   5   1      114.97       96.85     10.76 o 
  14   5   1       77.51       64.88     10.86 o 
  15   5   1        3.07        2.10     12.20 o 
   0   6   1     2695.21     2569.52     47.96 o 
   1   6   1     2742.77     2750.50     36.19 o 
   2   6   1     1863.19     1920.54     27.27 o 
   3   6   1      444.67      420.28      9.05 o 
   4   6   1      474.29      475.40      8.51 o 
   5   6   1      133.95      125.28      5.85 o 
   6   6   1      482.66      462.06      8.48 o 
   7   6   1      315.44      296.47      7.08 o 
   8   6   1       25.44       19.08      4.85 o 
   9   6   1      114.99      106.92      7.48 o 
  10   6   1       69.29       52.00      7.66 o 
  11   6   1       35.49       36.41      8.08 o 
  12   6   1      288.60      319.22     12.75 o 
  13   6   1       46.34       53.21     10.84 o 
  14   6   1       36.43       35.68     11.46 o 
  15   6   1      104.91       90.46     15.28 o 
   0   7   1     1201.40     1125.99     29.28 o 
   1   7   1     3794.97     4000.09     72.34 o 
   2   7   1      962.17      982.04     19.56 o 
   3   7   1      844.55      861.48     16.57 o 
   4   7   1       25.55       22.45      4.07 o 
   5   7   1      338.93      302.24      7.97 o 
   6   7   1      648.25      646.44     11.06 o 
   7   7   1       94.08      102.78      6.01 o 
   8   7   1      293.35      279.04      9.03 o 
   9   7   1      618.07      593.60     13.94 o 
  10   7   1      477.08      416.99     13.76 o 
  11   7   1       55.97       68.63     10.63 o 
  12   7   1      162.60      147.48     13.90 o 
  13   7   1       78.40       57.42     12.68 o 
  14   7   1       31.86       24.13     12.84 o 
  15   7   1       52.18       40.47     15.73 o 
   0   8   1      307.63      283.87     12.63 o 
   1   8   1      747.98      726.32     14.39 o 
   2   8   1      674.16      709.82     16.65 o 
   3   8   1      456.82      486.48     12.55 o 
   4   8   1     1344.89     1448.50     19.62 o 
   5   8   1      284.55      246.06      7.92 o 
   6   8   1      311.12      304.40      8.38 o 
   7   8   1      354.31      326.72      9.88 o 
   8   8   1      168.02      153.62     10.16 o 
   9   8   1       11.20        5.98      8.12 o 
  10   8   1      128.64       83.36     18.29 o 
  11   8   1       58.53       54.11     10.71 o 
  12   8   1      247.74      264.58     17.04 o 
  13   8   1       15.23       12.19     12.02 o 
  14   8   1       41.94       41.95     14.00 o 
   0   9   1        1.03        7.16      8.25 o 
   1   9   1     1228.57     1235.77     21.25 o 
   2   9   1      110.32      113.66      8.68 o 
   3   9   1      202.06      203.66      8.30 o 
   4   9   1      686.34      701.99     12.94 o 
   5   9   1     1675.23     1695.90     22.98 o 
   6   9   1      485.03      474.78     13.43 o 
   7   9   1      744.25      749.00     22.04 o 
   8   9   1       33.20       33.20      7.58 o 
   9   9   1       42.01       46.23      9.52 o 
  10   9   1        1.26       -3.59      9.56 o 
  11   9   1      425.90      431.25     16.96 o 
  12   9   1       55.74       44.68     11.99 o 
  13   9   1       18.12        1.10     12.38 o 
  14   9   1      168.69      173.30     19.24 o 
   0  10   1      472.94      505.55     18.68 o 
   1  10   1     1652.49     1563.85     28.06 o 
   2  10   1      223.60      214.78      9.29 o 
   3  10   1      261.12      248.55      9.20 o 
   4  10   1      243.59      218.02      8.42 o 
   5  10   1      996.32     1009.06     16.80 o 
   6  10   1      396.14      384.42     12.14 o 
   7  10   1      749.49      744.15     16.85 o 
   8  10   1       58.34       51.65      8.34 o 
   9  10   1       54.68       48.16     10.13 o 
  10  10   1       69.05       90.76     11.70 o 
  11  10   1      348.60      347.61     16.72 o 
  12  10   1       19.18       18.80     12.00 o 
  13  10   1      122.66      135.17     16.28 o 
   0  11   1      117.36      150.09     13.02 o 
   1  11   1     1739.54     1685.33     28.21 o 
   2  11   1        9.67       11.14      6.32 o 
   3  11   1     3057.52     3007.57     39.51 o 
   4  11   1       71.07       66.30      6.81 o 
   5  11   1      298.12      256.95     11.09 o 
   6  11   1     1476.41     1451.68     55.52 o 
   7  11   1      429.64      414.16     13.48 o 
   8  11   1      286.44      306.77     15.89 o 
   9  11   1       46.29       36.87     10.69 o 
  10  11   1      256.72      314.14     19.47 o 
  11  11   1      226.55      215.38     16.66 o 
  12  11   1       89.25       84.61     13.74 o 
  13  11   1       15.63        9.32     13.75 o 
   0  12   1      289.47      296.98     16.86 o 
   1  12   1      393.99      394.77     13.29 o 
   2  12   1      426.54      415.75     13.67 o 
   3  12   1      275.40      256.85     10.41 o 
   4  12   1     1857.48     1833.70     29.06 o 
   5  12   1       64.60       59.40      8.27 o 
   6  12   1      658.44      620.01     32.63 o 
   7  12   1      183.74      226.07     14.08 o 
   8  12   1      710.06      677.90     20.16 o 
   9  12   1       36.44       32.78     10.90 o 
  10  12   1       14.93        8.91     10.78 o 
  11  12   1        7.58       21.57     12.42 o 
  12  12   1      166.51      162.09     16.69 o 
   0  13   1        0.86        9.13      9.97 o 
   1  13   1      506.66      492.80     15.39 o 
   2  13   1      917.12      955.24     21.27 o 
   3  13   1       90.10      113.20     10.08 o 
   4  13   1      241.62      227.74     11.98 o 
   5  13   1      193.15      189.36     13.26 o 
   6  13   1      403.10      403.20     15.89 o 
   7  13   1      193.19      217.48     17.33 o 
   8  13   1      201.39      262.81     23.45 o 
   9  13   1       51.03       28.92     11.78 o 
  10  13   1      221.29      236.29     17.52 o 
  11  13   1       20.94       13.14     13.12 o 
  12  13   1      160.43      158.68     17.37 o 
   0  14   1       49.34       41.53     12.22 o 
   1  14   1      636.38      653.62     18.23 o 
   2  14   1     1416.70     1381.92     27.40 o 
   3  14   1       62.72       56.97      9.59 o 
   4  14   1      303.34      309.20     14.73 o 
   5  14   1       73.80       59.34     10.50 o 
   6  14   1      157.84      192.71     14.12 o 
   7  14   1       62.66       38.30     13.43 o 
   8  14   1      217.16      209.45     18.48 o 
   9  14   1      274.56      307.91     18.80 o 
  10  14   1       56.51       51.60     13.43 o 
  11  14   1      316.70      368.94     25.04 o 
   0  15   1      652.22      687.24     40.29 o 
   1  15   1      141.22      148.73     12.13 o 
   2  15   1      246.61      290.86     15.80 o 
   3  15   1       54.16       56.36     12.51 o 
   4  15   1      352.66      322.28     15.87 o 
   5  15   1       74.64       67.01     11.73 o 
   6  15   1      143.25      142.76     22.81 o 
   7  15   1       31.07        6.47     13.56 o 
   8  15   1      162.61      206.45     21.53 o 
   9  15   1      367.06      394.17     19.44 o 
  10  15   1       99.67       78.81     16.05 o 
   0  16   1      486.51      537.74     25.88 o 
   1  16   1      865.92      884.22     23.15 o 
   2  16   1      418.66      441.04     17.59 o 
   3  16   1       35.42       18.21     11.84 o 
   4  16   1       10.63       -8.15     10.30 o 
   5  16   1      120.11      141.12     14.77 o 
   6  16   1        5.83       -2.37     11.61 o 
   7  16   1      130.59      148.53     29.33 o 
   8  16   1      115.59      137.61     18.81 o 
   9  16   1       62.75       51.80     15.03 o 
   0  17   1       50.04       69.70     35.52 o 
   1  17   1       52.33       77.02     14.05 o 
   2  17   1        6.25      -11.79     12.24 o 
   3  17   1      138.36      155.97     17.21 o 
   4  17   1       45.98       35.07     12.62 o 
   5  17   1       47.91       45.16     13.24 o 
   6  17   1       59.65       67.65     16.88 o 
   7  17   1       62.30      121.45     27.42 o 
   8  17   1       84.81       61.79     17.26 o 
   0  18   1        4.78      -22.57     25.06 o 
   1  18   1      327.44      398.34     24.08 o 
   2  18   1      151.30      180.40     19.53 o 
   3  18   1       78.93      106.40     15.87 o 
   4  18   1        8.62        7.75     12.94 o 
   5  18   1       23.54       14.05     13.32 o 
   6  18   1        0.50       -1.01     17.24 o 
   1  19   1       73.59      144.15     23.29 o 
   2  19   1       83.59      120.04     23.99 o 
   3  19   1       60.59       47.32     14.61 o 
   4  19   1       77.48       92.05     16.32 o 
   0   0   2    60798.11    57097.23   1304.74 o 
   1   0   2     7362.39     7377.88    121.65 o 
   2   0   2      136.88      106.03      5.83 o 
   3   0   2    22236.12    23069.29    263.06 o 
   4   0   2      625.52      671.30     11.25 o 
   5   0   2        1.80        2.48      2.70 o 
   6   0   2     4715.39     4978.52     50.63 o 
   7   0   2       34.13       37.91      4.27 o 
   8   0   2       15.45        6.88      4.29 o 
   9   0   2      112.30       99.05      7.84 o 
  10   0   2      656.75      668.02     15.32 o 
  11   0   2     1383.18     1405.24     39.38 o 
  12   0   2        4.21       -6.26      9.67 o 
  13   0   2        9.97        7.16     10.63 o 
  14   0   2       41.16       21.84     18.63 o 
  15   0   2        0.23      -15.67     17.12 o 
  16   0   2       12.57        4.57     20.09 o 
   0   1   2    11205.49    11357.27    268.02 o 
   1   1   2     1654.46     1675.33     13.53 o 
   2   1   2    17374.36    17426.35    150.05 o 
   3   1   2    16503.20    16913.51    128.87 o 
   4   1   2     1588.02     1556.58     14.74 o 
   5   1   2     1900.60     1880.44     15.11 o 
   6   1   2      580.15      559.54      6.91 o 
   7   1   2     1854.31     1803.84     16.23 o 
   8   1   2      406.10      424.78      6.96 o 
   9   1   2       47.27       34.04      4.85 o 
  10   1   2     3362.41     3380.25     32.46 o 
  11   1   2      273.11      264.63      9.46 o 
  12   1   2       94.08       93.50      9.10 o 
  13   1   2      241.60      215.88     14.76 o 
  14   1   2       86.91       70.40     12.67 o 
  15   1   2      547.79      555.75     21.28 o 
  16   1   2       66.97       51.37     15.59 o 
   0   2   2    23130.02    22966.27    304.66 o 
   1   2   2      627.19      531.76      6.18 o 
   2   2   2     3511.80     3566.49     34.55 o 
   3   2   2     1922.03     1875.92     19.27 o 
   4   2   2     2284.23     2355.08     21.83 o 
   5   2   2       76.42       97.16      6.43 o 
   6   2   2     5201.84     5448.54     45.01 o 
   7   2   2      417.33      390.85      6.34 o 
   8   2   2      214.40      196.09      5.17 o 
   9   2   2      845.25      850.30     11.68 o 
  10   2   2     2181.72     2212.99     23.92 o 
  11   2   2      264.55      262.64      9.79 o 
  12   2   2      278.17      256.03     11.32 o 
  13   2   2      155.47      117.17     11.51 o 
  14   2   2      284.89      334.84     16.62 o 
  15   2   2      148.45      158.34     16.56 o 
  16   2   2       26.71       17.45     14.31 o 
   0   3   2       17.96        9.72      3.68 o 
   1   3   2     1655.66     1552.61     17.39 o 
   2   3   2      502.63      450.01      8.99 o 
   3   3   2       53.32       34.25      3.68 o 
   4   3   2     2090.68     2154.42     19.30 o 
   5   3   2     4215.49     4490.40     35.48 o 
   6   3   2     1105.16     1148.44     12.11 o 
   7   3   2      330.77      355.81      6.27 o 
   8   3   2     2829.53     2928.18     27.78 o 
   9   3   2      269.70      293.32      9.22 o 
  10   3   2     1210.07     1129.36     16.51 o 
  11   3   2      330.89      307.13      9.58 o 
  12   3   2      312.66      306.10     13.07 o 
  13   3   2      127.74       99.05     11.18 o 
  14   3   2      221.09      183.80     14.41 o 
  15   3   2       52.73       41.21     15.67 o 
   0   4   2      854.37      895.05     20.87 o 
   1   4   2     5964.19     5998.38     59.16 o 
   2   4   2     1259.66     1176.45     17.73 o 
   3   4   2     4687.39     4697.78     52.54 o 
   4   4   2     4015.46     4160.26     36.88 o 
   5   4   2     1486.05     1540.47     16.43 o 
   6   4   2      791.64      798.26      9.24 o 
   7   4   2      892.74      925.69     11.13 o 
   8   4   2     1007.19      977.96     13.29 o 
   9   4   2      581.13      589.56     10.61 o 
  10   4   2      401.43      403.48      9.52 o 
  11   4   2      198.38      166.81      9.28 o 
  12   4   2       21.14       18.62      7.90 o 
  13   4   2      139.51      118.73     12.40 o 
  14   4   2       25.12       22.48     10.78 o 
  15   4   2       39.07       29.09     12.02 o 
   0   5   2       59.97       41.33      5.68 o 
   1   5   2     2133.03     2065.06     23.27 o 
   2   5   2     1136.15     1102.37     14.35 o 
   3   5   2     4487.44     4426.49     50.13 o 
   4   5   2     1927.10     2026.33     20.36 o 
   5   5   2     3626.09     3973.49     36.48 o 
   6   5   2      328.45      324.92      6.49 o 
   7   5   2      102.82      112.82      7.60 o 
   8   5   2      117.79      125.29      8.06 o 
   9   5   2       50.12       49.59      5.50 o 
  10   5   2      780.90      729.61     13.39 o 
  11   5   2      440.63      428.18     11.94 o 
  12   5   2       80.83       58.53      9.14 o 
  13   5   2      420.19      443.38     14.62 o 
  14   5   2       27.36        7.00     11.08 o 
  15   5   2       10.72       -3.10     12.06 o 
   0   6   2     1160.76     1220.51     27.21 o 
   1   6   2     1256.93     1248.04     17.57 o 
   2   6   2      242.02      262.17      6.55 o 
   3   6   2      241.36      194.87      6.41 o 
   4   6   2     1636.30     1734.81     21.95 o 
   5   6   2     3007.93     3095.20     34.20 o 
   6   6   2      112.40      104.82      6.21 o 
   7   6   2      801.86      804.78     12.38 o 
   8   6   2      157.05      188.60      8.36 o 
   9   6   2      721.55      729.97     14.54 o 
  10   6   2       78.74       64.34      7.99 o 
  11   6   2       45.95       41.65      8.18 o 
  12   6   2       61.53       50.95      9.96 o 
  13   6   2      132.28      108.19     12.15 o 
  14   6   2       11.93       -0.60     11.05 o 
  15   6   2      192.93      243.70     19.04 o 
   0   7   2      556.61      559.92     17.21 o 
   1   7   2     3162.13     3164.08     41.86 o 
   2   7   2     2694.74     2730.98     33.58 o 
   3   7   2      246.42      225.15      9.13 o 
   4   7   2     1232.82     1289.38     17.75 o 
   5   7   2      365.12      377.92      7.67 o 
   6   7   2       53.79       56.80      6.64 o 
   7   7   2      528.49      530.38     10.94 o 
   8   7   2      366.79      359.74     10.12 o 
   9   7   2       77.97       61.10      6.94 o 
  10   7   2      283.57      263.77     13.05 o 
  11   7   2      306.94      304.99     13.73 o 
  12   7   2      170.24      167.47     14.75 o 
  13   7   2        0.10       -7.69     11.11 o 
  14   7   2      165.84      178.66     16.86 o 
  15   7   2        7.89       -6.60     16.78 o 
   0   8   2      103.55      140.62     10.13 o 
   1   8   2      214.20      227.09     11.43 o 
   2   8   2     1512.44     1622.19     22.93 o 
   3   8   2      103.10      120.80     10.34 o 
   4   8   2     1843.94     1921.22     26.38 o 
   5   8   2      872.21      847.52     13.81 o 
   6   8   2      480.40      501.90     10.66 o 
   7   8   2       83.12       91.84      6.64 o 
   8   8   2       52.99       40.98      6.87 o 
   9   8   2       21.27       22.48      6.86 o 
  10   8   2      163.24      178.20     12.17 o 
  11   8   2      471.73      432.80     15.24 o 
  12   8   2       15.32       -0.86     10.95 o 
  13   8   2      114.08      113.31     14.08 o 
  14   8   2        1.05       18.29     13.31 o 
   0   9   2       77.99       91.55     11.13 o 
   1   9   2       91.14      110.34     10.96 o 
   2   9   2      669.58      627.38     12.95 o 
   3   9   2      429.86      439.66     12.19 o 
   4   9   2      317.39      278.38      9.32 o 
   5   9   2      115.40      129.99     10.94 o 
   6   9   2      201.12      198.51     14.37 o 
   7   9   2      296.41      282.38      9.77 o 
   8   9   2       33.93       24.79      9.29 o 
   9   9   2      503.85      447.83     14.49 o 
  10   9   2      187.07      155.60     13.45 o 
  11   9   2       14.80        2.53     10.21 o 
  12   9   2       24.08       10.92     11.59 o 
  13   9   2      166.65      188.87     16.96 o 
  14   9   2      135.30      125.66     16.80 o 
   0  10   2        7.31       16.02      7.93 o 
   1  10   2      403.48      405.29     11.84 o 
   2  10   2      891.27      840.52     16.18 o 
   3  10   2       25.28       13.93      5.49 o 
   4  10   2       36.49       38.02      6.23 o 
   5  10   2     1028.36     1031.99     19.38 o 
   6  10   2      683.56      655.47     14.08 o 
   7  10   2       35.63       29.35      9.69 o 
   8  10   2      270.85      262.89     13.94 o 
   9  10   2      294.37      286.92     13.41 o 
  10  10   2      702.75      666.22     20.47 o 
  11  10   2       86.51       69.47     12.59 o 
  12  10   2       86.15       75.34     13.32 o 
  13  10   2      157.86      154.65     17.79 o 
   0  11   2        3.31       -3.30      8.44 o 
   1  11   2      913.56      896.32     18.94 o 
   2  11   2      502.57      472.10     13.00 o 
   3  11   2     1360.47     1256.61     23.85 o 
   4  11   2      744.57      678.17     17.74 o 
   5  11   2      749.74      751.22     16.72 o 
   6  11   2      102.28       87.07     13.18 o 
   7  11   2      407.62      336.75     14.33 o 
   8  11   2       90.68       98.14     11.57 o 
   9  11   2       86.30       56.03     11.11 o 
  10  11   2      199.75      209.80     18.19 o 
  11  11   2      193.48      193.93     22.01 o 
  12  11   2      124.36      132.89     15.40 o 
  13  11   2      207.07      232.14     18.81 o 
   0  12   2      118.38      113.55     13.52 o 
   1  12   2       63.38       68.66      8.13 o 
   2  12   2       69.62       75.32      7.75 o 
   3  12   2        7.98        0.73      6.18 o 
   4  12   2      597.33      600.17     17.38 o 
   5  12   2     1808.28     1728.41     31.73 o 
   6  12   2      158.09      149.60     13.50 o 
   7  12   2      224.15      244.33     18.33 o 
   8  12   2      114.98      150.76     13.34 o 
   9  12   2      115.72      130.23     19.00 o 
  10  12   2       63.76       82.75     13.23 o 
  11  12   2       52.30       56.75     12.94 o 
  12  12   2       22.98       -6.48     13.00 o 
   0  13   2      156.93      209.72     24.66 o 
   1  13   2      283.62      284.76     15.12 o 
   2  13   2      379.19      368.37     12.42 o 
   3  13   2       19.48       23.76      9.06 o 
   4  13   2      450.80      429.39     15.33 o 
   5  13   2      731.79      682.66     17.39 o 
   6  13   2      373.74      360.62     19.19 o 
   7  13   2      217.90      232.01     16.83 o 
   8  13   2      180.03      202.19     36.89 o 
   9  13   2       30.81        7.03     11.09 o 
  10  13   2       66.17       38.21     12.96 o 
  11  13   2      128.00      167.83     16.54 o 
  12  13   2      237.36      279.94     34.31 o 
   0  14   2     1181.95     1173.65     35.22 o 
   1  14   2      821.80      817.54     20.28 o 
   2  14   2      258.50      282.77     16.24 o 
   3  14   2      166.11      216.67     15.05 o 
   4  14   2      119.23      115.09     11.78 o 
   5  14   2      150.89      189.90     17.30 o 
   6  14   2      634.13      588.29     19.48 o 
   7  14   2       62.01       69.18     11.66 o 
   8  14   2       46.27       58.28     14.76 o 
   9  14   2       69.04      105.67     14.30 o 
  10  14   2       26.73       23.34     13.07 o 
  11  14   2       62.47       57.73     14.50 o 
   0  15   2      164.06      243.02     38.47 o 
   1  15   2       66.64       67.52     10.06 o 
   2  15   2      197.08      224.97     14.62 o 
   3  15   2       24.52       17.56     10.07 o 
   4  15   2      270.70      298.57     18.94 o 
   5  15   2       97.21      121.88     13.02 o 
   6  15   2      188.36      216.59     18.65 o 
   7  15   2       11.14        8.73     11.12 o 
   8  15   2      155.08      165.27     18.66 o 
   9  15   2      163.23      194.11     19.78 o 
  10  15   2       11.61        7.79     13.67 o 
   0  16   2      107.99      105.91     17.94 o 
   1  16   2       23.70       17.30     10.16 o 
   2  16   2        1.93       -7.93     10.34 o 
   3  16   2      140.36      168.91     14.20 o 
   4  16   2       35.21       28.77     10.55 o 
   5  16   2       29.44       22.40     11.42 o 
   6  16   2       23.90       12.43     14.21 o 
   7  16   2      172.51      200.83     16.28 o 
   8  16   2       75.49       73.25     17.45 o 
   9  16   2       25.83       -1.10     16.10 o 
   0  17   2       47.08       40.83     22.39 o 
   1  17   2       93.50       75.86     12.76 o 
   2  17   2       37.79       39.13     16.56 o 
   3  17   2      206.01      245.32     19.87 o 
   4  17   2        3.73        0.02     11.63 o 
   5  17   2      143.00      183.93     16.27 o 
   6  17   2        4.01       16.35     25.38 o 
   7  17   2      138.54      163.14     17.21 o 
   8  17   2        3.73        2.43     26.58 o 
   0  18   2      317.14      379.43     28.20 o 
   1  18   2       80.30       83.49     15.72 o 
   2  18   2      124.07      164.09     18.93 o 
   3  18   2       86.21       84.28     16.89 o 
   4  18   2       12.68       -1.99     12.61 o 
   5  18   2      101.57       93.14     18.34 o 
   6  18   2       24.49       23.83     17.03 o 
   0  19   2       27.62       29.18     19.21 o 
   1  19   2      311.49      372.78     29.00 o 
   2  19   2      283.58      347.56     30.94 o 
   3  19   2       72.67       81.50     15.51 o 
   1   0   3       29.17       24.84      2.99 o 
   2   0   3     7197.02     6906.73     73.02 o 
   3   0   3    10505.13    10716.14    110.67 o 
   4   0   3      155.44      150.89      6.14 o 
   5   0   3     1916.78     1870.20     26.84 o 
   6   0   3      893.01      851.34     14.21 o 
   7   0   3       50.67       45.12      5.21 o 
   8   0   3      206.63      234.57      8.76 o 
   9   0   3      175.17      180.68     11.18 o 
  10   0   3     1194.62     1237.67     21.62 o 
  11   0   3     2637.93     2629.33     42.02 o 
  12   0   3        2.80        1.51     11.43 o 
  13   0   3      145.41      157.37     16.34 o 
  14   0   3       72.38       51.58     17.30 o 
  15   0   3       56.64       59.90     19.13 o 
  16   0   3        0.00       -3.77     19.67 o 
   0   1   3      193.57      224.56      6.37 o 
   1   1   3      425.03      422.56      5.17 o 
   2   1   3    14281.42    14131.16    103.47 o 
   3   1   3     4949.44     4846.68     37.02 o 
   4   1   3      537.87      581.12      7.10 o 
   5   1   3     1794.64     1855.63     16.76 o 
   6   1   3      871.11      944.94     11.95 o 
   7   1   3      180.90      191.86      5.46 o 
   8   1   3      783.50      804.27     10.88 o 
   9   1   3      848.44      866.79     12.43 o 
  10   1   3     1478.74     1473.29     18.24 o 
  11   1   3      279.17      282.75      9.78 o 
  12   1   3        8.84        4.21      7.17 o 
  13   1   3       25.89       20.30      8.39 o 
  14   1   3       40.74       35.88     10.49 o 
  15   1   3      186.17      168.87     23.51 o 
  16   1   3      291.88      284.29     21.07 o 
   0   2   3     3878.35     3836.74     46.49 o 
   1   2   3     4079.69     4033.50     34.75 o 
   2   2   3    10648.23    10880.57     87.18 o 
   3   2   3     3295.43     3376.77     34.83 o 
   4   2   3     1962.78     1885.77     18.54 o 
   5   2   3      337.44      316.10      5.48 o 
   6   2   3     2552.01     2585.99     22.66 o 
   7   2   3      955.81     1043.14     12.79 o 
   8   2   3      834.20      822.90     11.03 o 
   9   2   3      417.87      411.58      9.56 o 
  10   2   3      759.67      744.36     13.09 o 
  11   2   3      344.36      331.70      9.97 o 
  12   2   3      662.06      669.81     15.98 o 
  13   2   3       41.92       38.76      9.88 o 
  14   2   3       56.41       54.11     11.24 o 
  15   2   3       60.85       55.39     13.61 o 
   0   3   3     9141.91     9249.43    109.57 o 
   1   3   3     1402.96     1380.95     13.07 o 
   2   3   3     7346.51     7188.77     70.12 o 
   3   3   3     4955.28     4963.86     46.00 o 
   4   3   3      200.91      154.79      4.46 o 
   5   3   3     1024.47     1042.94     10.75 o 
   6   3   3       60.04       61.05      4.86 o 
   7   3   3     1029.98     1037.03     13.42 o 
   8   3   3      270.23      256.75     11.77 o 
   9   3   3      374.52      379.27      9.29 o 
  10   3   3      423.05      404.61      9.55 o 
  11   3   3      620.49      600.03     12.54 o 
  12   3   3       21.47       14.08      7.83 o 
  13   3   3       77.24       71.28     10.61 o 
  14   3   3       10.97       -8.09     10.30 o 
  15   3   3       30.73       23.47     11.74 o 
   0   4   3      646.37      649.40     11.99 o 
   1   4   3     3239.15     3207.11     31.60 o 
   2   4   3     2591.14     2641.98     26.12 o 
   3   4   3      885.74      844.56     12.42 o 
   4   4   3     2968.91     3165.00     31.64 o 
   5   4   3     4583.27     4991.46     44.56 o 
   6   4   3      678.92      765.38     10.20 o 
   7   4   3     1370.59     1371.39     16.75 o 
   8   4   3      147.68      176.53      9.47 o 
   9   4   3       30.94       14.95      5.59 o 
  10   4   3      742.62      716.77     13.21 o 
  11   4   3       94.98       78.87      8.19 o 
  12   4   3      395.55      391.68     12.90 o 
  13   4   3       20.07       -0.82      9.43 o 
  14   4   3      217.85      226.81     15.50 o 
  15   4   3      126.58      118.69     14.36 o 
   0   5   3     5955.85     6127.64     75.59 o 
   1   5   3      338.55      307.60      6.81 o 
   2   5   3     1009.98      997.22     13.59 o 
   3   5   3      672.14      629.39     14.89 o 
   4   5   3      140.16      122.87      6.53 o 
   5   5   3      312.60      303.59      7.88 o 
   6   5   3      329.82      373.82      8.22 o 
   7   5   3      146.49      138.98      6.60 o 
   8   5   3       31.17       22.06      4.82 o 
   9   5   3      590.48      554.46     14.02 o 
  10   5   3     1272.32     1222.34     17.98 o 
  11   5   3      470.23      430.03     11.86 o 
  12   5   3      246.52      261.89     18.64 o 
  13   5   3       86.05       59.78     11.04 o 
  14   5   3       42.06       26.61     11.17 o 
  15   5   3       36.24       29.21     14.16 o 
   0   6   3      170.34      123.49      7.43 o 
   1   6   3     1667.17     1644.77     20.34 o 
   2   6   3     2418.17     2555.80     28.91 o 
   3   6   3     1556.38     1587.99     18.30 o 
   4   6   3     3421.23     3451.54     34.72 o 
   5   6   3      603.12      639.72      9.91 o 
   6   6   3      741.95      807.16     12.87 o 
   7   6   3      248.66      242.04      8.88 o 
   8   6   3       31.46       25.06      5.32 o 
   9   6   3      314.18      315.72      9.29 o 
  10   6   3       95.06       82.46      9.47 o 
  11   6   3      319.68      288.41     17.00 o 
  12   6   3      289.88      326.60     15.49 o 
  13   6   3       63.60       50.02     11.44 o 
  14   6   3       53.11       59.24     15.39 o 
  15   6   3       97.99      101.02     18.85 o 
   0   7   3      591.19      730.63     20.32 o 
   1   7   3       17.94        9.12      4.46 o 
   2   7   3      357.97      394.46      8.68 o 
   3   7   3        6.60        5.22      3.70 o 
   4   7   3     1075.38     1159.41     16.40 o 
   5   7   3     1507.79     1406.94     17.56 o 
   6   7   3      137.20      163.02      7.41 o 
   7   7   3      396.56      416.76     11.13 o 
   8   7   3      214.55      243.09      9.28 o 
   9   7   3      597.32      614.27     13.28 o 
  10   7   3      607.70      627.03     15.09 o 
  11   7   3      118.87       95.07     10.69 o 
  12   7   3       58.37       50.88     15.14 o 
  13   7   3      390.53      369.63     17.81 o 
  14   7   3        6.15       -8.08     14.66 o 
   0   8   3      377.24      375.13     14.87 o 
   1   8   3      728.06      782.83     14.12 o 
   2   8   3     1329.12     1231.43     18.94 o 
   3   8   3     1091.49     1057.86     17.28 o 
   4   8   3      231.32      205.41     10.42 o 
   5   8   3      206.06      206.97      8.33 o 
   6   8   3      411.01      406.64      9.88 o 
   7   8   3     1491.78     1467.36     22.37 o 
   8   8   3      212.67      229.62     10.77 o 
   9   8   3      357.33      339.46     10.75 o 
  10   8   3       62.51       73.15      9.39 o 
  11   8   3       57.61       59.42     10.39 o 
  12   8   3       50.55       49.83     11.79 o 
  13   8   3        4.36      -14.54     14.54 o 
  14   8   3      257.97      284.57     20.24 o 
   0   9   3      297.70      339.23     20.57 o 
   1   9   3     1361.49     1340.79     20.81 o 
   2   9   3      194.51      196.49      8.10 o 
   3   9   3      350.20      379.64     10.42 o 
   4   9   3      847.98      856.92     17.63 o 
   5   9   3      302.20      285.00     12.02 o 
   6   9   3      454.31      462.99     10.83 o 
   7   9   3       62.05       64.46      7.59 o 
   8   9   3      384.20      363.10     11.69 o 
   9   9   3      103.31      117.95     10.35 o 
  10   9   3      161.73      153.33     11.90 o 
  11   9   3       17.58       23.53     10.32 o 
  12   9   3       93.17       71.31     13.26 o 
  13   9   3       63.23       51.07     17.03 o 
  14   9   3       34.77       26.92     14.29 o 
   0  10   3     1107.76     1123.87     52.63 o 
   1  10   3       83.15       69.21      6.78 o 
   2  10   3       53.88       61.95      8.07 o 
   3  10   3      316.70      315.07     10.31 o 
   4  10   3     2538.42     2501.45     45.76 o 
   5  10   3      522.65      496.55     13.46 o 
   6  10   3     1421.40     1324.22     21.05 o 
   7  10   3     1532.35     1437.67     25.30 o 
   8  10   3      258.51      291.14     15.18 o 
   9  10   3      110.69      118.82     11.50 o 
  10  10   3      100.49      127.51     13.22 o 
  11  10   3       26.70       31.25     10.95 o 
  12  10   3       19.01       11.05     13.29 o 
  13  10   3       11.78       25.38     13.63 o 
   0  11   3      298.36      282.71     15.91 o 
   1  11   3      527.98      503.35     12.82 o 
   2  11   3      631.98      610.89     14.37 o 
   3  11   3        4.15        0.50      5.80 o 
   4  11   3     2643.17     2594.38     48.33 o 
   5  11   3      111.07      111.42     10.42 o 
   6  11   3      394.64      364.08     11.40 o 
   7  11   3      398.30      356.83     12.88 o 
   8  11   3        3.92       -0.07      8.80 o 
   9  11   3      353.25      365.09     14.59 o 
  10  11   3       41.11       35.28     11.50 o 
  11  11   3      101.04      111.69     13.89 o 
  12  11   3      420.51      446.17     19.27 o 
  13  11   3      163.87      188.25     18.44 o 
   0  12   3       22.61       35.53     18.75 o 
   1  12   3     2201.15     2066.34     30.61 o 
   2  12   3       45.02       29.06      6.85 o 
   3  12   3      215.57      213.49     12.91 o 
   4  12   3      195.19      209.70     24.10 o 
   5  12   3      588.84      603.20     18.44 o 
   6  12   3      493.46      502.49     13.60 o 
   7  12   3      144.89      157.93     12.75 o 
   8  12   3      220.30      216.48     14.81 o 
   9  12   3       61.64       51.44     11.67 o 
  10  12   3        4.27      -10.50     10.54 o 
  11  12   3       62.73       46.14     12.33 o 
  12  12   3      122.09      137.02     15.84 o 
   0  13   3      102.70      102.90     20.81 o 
   1  13   3     1673.59     1601.69     26.50 o 
   2  13   3      305.59      295.63     13.71 o 
   3  13   3      609.74      556.60     17.11 o 
   4  13   3      331.86      322.66     17.56 o 
   5  13   3      374.91      375.61     19.16 o 
   6  13   3      284.71      309.18     16.45 o 
   7  13   3       27.41       14.58      9.64 o 
   8  13   3       26.87       18.01     10.41 o 
   9  13   3      241.61      320.56     21.14 o 
  10  13   3      203.90      259.48     26.82 o 
  11  13   3      165.88      176.39     16.79 o 
   0  14   3       41.76       79.22     14.22 o 
   1  14   3      102.46      106.16      9.85 o 
   2  14   3      321.94      287.81     13.79 o 
   3  14   3      118.86      123.41     11.89 o 
   4  14   3      133.39      140.97     14.18 o 
   5  14   3       23.95       19.04      9.12 o 
   6  14   3      143.18      190.85     14.64 o 
   7  14   3      237.73      268.41     16.45 o 
   8  14   3       80.76       87.67     13.40 o 
   9  14   3       36.19       36.88     14.74 o 
  10  14   3       74.96       70.96     18.31 o 
  11  14   3      186.67      228.51     24.04 o 
   0  15   3      166.73      176.42     29.01 o 
   1  15   3      328.17      330.44     15.63 o 
   2  15   3      944.82      940.86     23.88 o 
   3  15   3       37.97       14.97     10.11 o 
   4  15   3      554.64      564.20     19.43 o 
   5  15   3      128.76      130.46     13.43 o 
   6  15   3       36.82       61.84     16.34 o 
   7  15   3        1.06        0.45     11.62 o 
   8  15   3       74.04       62.12     13.10 o 
   9  15   3       78.90       91.44     17.61 o 
  10  15   3      463.49      539.01     21.88 o 
   0  16   3      743.98      723.88     31.48 o 
   1  16   3      385.79      357.18     16.38 o 
   2  16   3        7.88        6.42     10.41 o 
   3  16   3       34.86       10.71     10.59 o 
   4  16   3        2.26       -7.03     12.27 o 
   5  16   3       23.80       23.90     12.22 o 
   6  16   3        6.88        5.53     11.76 o 
   7  16   3       57.95       64.99     13.79 o 
   8  16   3       98.27      104.13     17.33 o 
   9  16   3       61.05       42.16     17.67 o 
   0  17   3       10.57        7.56     14.74 o 
   1  17   3      146.72      171.33     15.61 o 
   2  17   3       73.25       60.08     13.17 o 
   3  17   3      514.23      525.18     26.30 o 
   4  17   3       14.69       -0.52     13.82 o 
   5  17   3       28.22       41.71     15.55 o 
   6  17   3       33.59       41.30     16.24 o 
   7  17   3       48.28       73.59     17.37 o 
   0  18   3       10.20       -2.74     17.21 o 
   1  18   3      167.18      191.54     16.66 o 
   2  18   3      109.32      117.81     15.07 o 
   3  18   3       19.80        6.12     16.06 o 
   4  18   3        2.63      -12.82     12.82 o 
   5  18   3       22.10       61.64     17.42 o 
   6  18   3        2.64      -11.14     20.00 o 
   0  19   3      139.61      152.93     23.83 o 
   1  19   3      104.64      121.73     16.02 o 
   2  19   3       55.21       91.95     31.17 o 
   3  19   3      204.30      268.31     23.41 o 
   0   0   4       26.57       24.52      5.23 o 
   1   0   4     5273.72     5595.42     67.70 o 
   2   0   4     2719.38     2518.18     29.02 o 
   3   0   4     1301.51     1354.78     17.41 o 
   4   0   4     9729.77    10025.37    104.96 o 
   5   0   4     2134.25     2200.12     27.46 o 
   6   0   4     1414.50     1356.09     25.44 o 
   7   0   4      402.67      400.80     10.21 o 
   8   0   4      105.85      112.35      8.68 o 
   9   0   4       46.87       40.80      6.93 o 
  10   0   4      179.38      196.54     12.30 o 
  11   0   4      160.68      158.03     12.21 o 
  12   0   4     1185.82     1116.63     29.29 o 
  13   0   4       88.95       70.56     13.76 o 
  14   0   4       53.91       41.68     14.99 o 
  15   0   4        5.60       -2.61     18.12 o 
   0   1   4    15571.24    15848.89    211.80 o 
   1   1   4      486.82      425.45      5.88 o 
   2   1   4     1157.63     1095.51     14.51 o 
   3   1   4      465.46      524.41      5.89 o 
   4   1   4      934.27      916.77     10.74 o 
   5   1   4      546.88      494.54      6.44 o 
   6   1   4      258.49      259.29      5.61 o 
   7   1   4      192.48      195.06      6.01 o 
   8   1   4     1048.42     1059.62     18.87 o 
   9   1   4      148.06      158.76      7.12 o 
  10   1   4     2484.10     2465.20     26.06 o 
  11   1   4     1378.94     1361.07     19.42 o 
  12   1   4       27.58       18.71      7.76 o 
  13   1   4       70.22       56.91      9.20 o 
  14   1   4      147.05      170.25     13.79 o 
  15   1   4        5.43       -7.97     12.55 o 
   0   2   4     5720.30     5815.29     81.04 o 
   1   2   4     3772.49     3588.44     31.58 o 
   2   2   4     6061.63     6584.53     49.71 o 
   3   2   4      947.76      947.20      9.80 o 
   4   2   4      421.89      386.33      5.60 o 
   5   2   4     2847.64     2958.40     27.59 o 
   6   2   4     1491.62     1598.18     15.72 o 
   7   2   4      187.51      178.51      7.07 o 
   8   2   4      521.77      555.61     11.68 o 
   9   2   4      293.94      291.11      8.68 o 
  10   2   4       15.36        8.83      5.19 o 
  11   2   4      185.29      163.17      8.85 o 
  12   2   4      453.63      442.64     12.51 o 
  13   2   4        7.39       -2.81      8.30 o 
  14   2   4       21.73        4.95     10.16 o 
  15   2   4      210.55      234.59     16.63 o 
   0   3   4    13836.96    14251.22    172.06 o 
   1   3   4      631.07      652.21      7.79 o 
   2   3   4       88.96       90.96      3.70 o 
   3   3   4       21.31       19.07      2.66 o 
   4   3   4      224.98      227.95      5.91 o 
   5   3   4      885.90      889.74     14.86 o 
   6   3   4      664.18      689.27     11.50 o 
   7   3   4       18.48       10.05      3.80 o 
   8   3   4      112.48      106.53      6.03 o 
   9   3   4      369.13      362.67      8.75 o 
  10   3   4      195.67      195.43      9.37 o 
  11   3   4      426.12      405.17     10.60 o 
  12   3   4       33.06        9.92      7.09 o 
  13   3   4      127.33      131.62     13.56 o 
  14   3   4      148.77      164.85     14.64 o 
  15   3   4       20.33        3.69     11.81 o 
   0   4   4      166.14      176.32      5.15 o 
   1   4   4     1679.66     1668.15     15.93 o 
   2   4   4     1937.37     1904.27     17.84 o 
   3   4   4      222.96      241.24      6.71 o 
   4   4   4      163.60      191.29      5.73 o 
   5   4   4      325.69      297.16      6.27 o 
   6   4   4      353.07      332.81      6.92 o 
   7   4   4      899.47      907.34     13.47 o 
   8   4   4       48.56       39.41      4.93 o 
   9   4   4      319.39      304.22      9.51 o 
  10   4   4      156.89      154.00      8.75 o 
  11   4   4      652.94      611.57     12.92 o 
  12   4   4      318.04      335.32     12.75 o 
  13   4   4      126.72      122.18     12.33 o 
  14   4   4      236.27      273.84     16.74 o 
  15   4   4       30.86       18.54     14.00 o 
   0   5   4     1004.61     1008.09     20.50 o 
   1   5   4     2283.56     2509.02     24.06 o 
   2   5   4     1731.94     1687.61     17.61 o 
   3   5   4     3465.07     3687.36     36.24 o 
   4   5   4     2377.79     2363.79     28.01 o 
   5   5   4      746.80      728.69     15.38 o 
   6   5   4      815.90      871.15     12.12 o 
   7   5   4      122.63      137.96      7.38 o 
   8   5   4      106.59      105.89      7.17 o 
   9   5   4      429.00      419.53     11.09 o 
  10   5   4      451.53      435.20     10.74 o 
  11   5   4       44.64       16.88      7.01 o 
  12   5   4      245.39      231.77     26.91 o 
  13   5   4        6.68       -5.53     12.65 o 
  14   5   4       12.66        5.21     14.37 o 
  15   5   4       13.47       -1.31     15.91 o 
   0   6   4      716.37      698.21     14.24 o 
   1   6   4     7569.39     8074.13     87.37 o 
   2   6   4     1225.95     1273.60     15.51 o 
   3   6   4       18.58       14.96      3.29 o 
   4   6   4       59.12       67.38      5.38 o 
   5   6   4      607.06      591.87     11.96 o 
   6   6   4      674.08      627.65     11.34 o 
   7   6   4      759.04      750.54     16.14 o 
   8   6   4      217.79      216.95      9.91 o 
   9   6   4      168.49      156.35     10.27 o 
  10   6   4       45.70       32.58      6.48 o 
  11   6   4       14.38       10.59      7.69 o 
  12   6   4       21.05       16.01      9.90 o 
  13   6   4      120.35      119.08     16.62 o 
  14   6   4       35.08       20.80     14.70 o 
  15   6   4      135.31      119.77     19.44 o 
   0   7   4     1101.84     1072.19     22.24 o 
   1   7   4     1760.11     1939.19     30.95 o 
   2   7   4     1998.84     2186.68     26.34 o 
   3   7   4     1516.98     1556.11     18.69 o 
   4   7   4       95.80       90.62      4.92 o 
   5   7   4     1032.99     1033.88     16.78 o 
   6   7   4      740.83      722.36     13.67 o 
   7   7   4      963.10      990.28     21.55 o 
   8   7   4      429.70      434.88     12.15 o 
   9   7   4       71.74       43.31      7.07 o 
  10   7   4      449.32      404.75     12.26 o 
  11   7   4      451.48      468.58     15.59 o 
  12   7   4       87.69      115.89     12.05 o 
  13   7   4        3.27        3.83     16.27 o 
  14   7   4        2.21      -10.25     15.02 o 
   0   8   4      121.89      105.76     12.04 o 
   1   8   4     1806.86     1870.74     24.05 o 
   2   8   4      436.06      480.52     10.32 o 
   3   8   4      422.58      419.07      9.72 o 
   4   8   4      271.48      274.87      9.05 o 
   5   8   4      558.53      554.36     12.50 o 
   6   8   4      478.07      479.43     11.68 o 
   7   8   4     1288.39     1235.25     31.70 o 
   8   8   4     1114.05     1115.49     19.71 o 
   9   8   4      297.48      288.28     10.31 o 
  10   8   4      370.85      352.66     12.49 o 
  11   8   4      231.34      252.04     21.34 o 
  12   8   4       99.84      116.26     12.52 o 
  13   8   4       60.57       48.48     13.64 o 
  14   8   4       11.82       28.06     16.06 o 
   0   9   4       58.74       68.34     10.90 o 
   1   9   4     1206.76     1263.86     20.26 o 
   2   9   4      986.85     1018.13     17.92 o 
   3   9   4      200.10      201.75      8.59 o 
   4   9   4      521.77      478.48     13.70 o 
   5   9   4      158.58      173.14     12.03 o 
   6   9   4      622.63      615.43     13.59 o 
   7   9   4       69.59       55.46      7.59 o 
   8   9   4      131.70      127.18      9.44 o 
   9   9   4      604.76      601.95     14.13 o 
  10   9   4      370.25      333.36     14.43 o 
  11   9   4      188.29      234.90     15.05 o 
  12   9   4       40.96       22.95     11.01 o 
  13   9   4      275.78      309.65     19.69 o 
  14   9   4       23.13       22.69     17.03 o 
   0  10   4     1448.85     1490.47     37.05 o 
   1  10   4      553.28      529.52     12.90 o 
   2  10   4      225.24      209.22      9.43 o 
   3  10   4      175.98      197.43     15.40 o 
   4  10   4      606.39      608.65     14.59 o 
   5  10   4      806.76      789.33     17.45 o 
   6  10   4     1586.12     1533.80     26.36 o 
   7  10   4      302.21      292.00     11.19 o 
   8  10   4      331.63      317.51     11.80 o 
   9  10   4      429.89      407.46     14.80 o 
  10  10   4       88.29       88.02      9.95 o 
  11  10   4      217.86      212.90     16.14 o 
  12  10   4       88.41       82.69     13.90 o 
  13  10   4       58.68       65.89     15.03 o 
   0  11   4      298.90      270.48     13.15 o 
   1  11   4      242.13      220.94     10.14 o 
   2  11   4      555.29      515.00     13.40 o 
   3  11   4      276.48      258.52     12.33 o 
   4  11   4       74.80       68.17      9.03 o 
   5  11   4      806.87      767.25     29.37 o 
   6  11   4      502.85      453.18     24.38 o 
   7  11   4      138.28      106.23     12.42 o 
   8  11   4      530.69      506.96     17.71 o 
   9  11   4      311.93      305.21     15.97 o 
  10  11   4      208.49      228.50     16.08 o 
  11  11   4       57.14       63.65     12.75 o 
  12  11   4        1.71       14.39     15.86 o 
  13  11   4        5.73        3.11     21.43 o 
   0  12   4     1574.44     1583.17     33.69 o 
   1  12   4       36.31       25.11      6.93 o 
   2  12   4       51.11       37.65      8.94 o 
   3  12   4     1263.24     1225.21     25.96 o 
   4  12   4      253.01      254.50     13.69 o 
   5  12   4      230.23      237.80     16.62 o 
   6  12   4      306.33      296.64     12.64 o 
   7  12   4       94.76       96.72     10.67 o 
   8  12   4      125.23      140.99     13.97 o 
   9  12   4        8.61        7.75     10.49 o 
  10  12   4       20.72       17.67     11.14 o 
  11  12   4       39.46       21.21     16.71 o 
  12  12   4       14.39        0.03     13.73 o 
   0  13   4      477.15      459.99     18.10 o 
   1  13   4      282.84      262.46     10.52 o 
   2  13   4        1.77        0.92      7.87 o 
   3  13   4      849.01      804.15     21.42 o 
   4  13   4      171.61      161.19     15.20 o 
   5  13   4      865.90      841.72     21.65 o 
   6  13   4       62.23       52.50      9.92 o 
   7  13   4       60.95       46.61     11.07 o 
   8  13   4      406.35      408.65     17.76 o 
   9  13   4       62.09       75.66     13.48 o 
  10  13   4      132.66      130.98     22.74 o 
  11  13   4       44.41       18.95     13.17 o 
   0  14   4       81.32       93.12     12.09 o 
   1  14   4     1087.03     1066.58     22.45 o 
   2  14   4      361.29      352.75     15.95 o 
   3  14   4      569.87      544.80     17.89 o 
   4  14   4      275.41      293.09     19.33 o 
   5  14   4      188.86      182.02     14.09 o 
   6  14   4        2.44        1.37      9.72 o 
   7  14   4       78.59       92.81     12.58 o 
   8  14   4       31.76       22.33     11.58 o 
   9  14   4       52.39       58.06     13.34 o 
  10  14   4       55.05       56.17     13.73 o 
   0  15   4      643.10      619.62     28.34 o 
   1  15   4      216.81      226.26     13.43 o 
   2  15   4      791.63      740.64     21.56 o 
   3  15   4       33.85       37.33     10.30 o 
   4  15   4      175.00      212.30     14.98 o 
   5  15   4        7.52        5.05     13.34 o 
   6  15   4      179.73      193.86     15.29 o 
   7  15   4       91.07       95.66     13.45 o 
   8  15   4      129.26      154.24     17.31 o 
   9  15   4       53.34       62.85     16.22 o 
   0  16   4        0.51      -13.45     13.45 o 
   1  16   4       12.47       -1.25     10.82 o 
   2  16   4      466.05      471.69     16.74 o 
   3  16   4       12.66        9.62     10.83 o 
   4  16   4       50.69       47.00     16.87 o 
   5  16   4       34.85       37.45     14.50 o 
   6  16   4      115.54       97.44     17.11 o 
   7  16   4        7.54        3.58     15.87 o 
   8  16   4       96.13       99.67     18.25 o 
   0  17   4        0.08       -1.33     16.68 o 
   1  17   4      294.87      360.41     19.71 o 
   2  17   4      113.80      138.41     13.23 o 
   3  17   4       20.47       14.07     11.47 o 
   4  17   4      140.87      163.97     18.49 o 
   5  17   4       32.32       41.92     15.30 o 
   6  17   4      100.38       96.18     18.13 o 
   7  17   4      123.94      178.50     21.67 o 
   0  18   4        0.50        7.72     18.20 o 
   1  18   4        9.00        2.77     12.75 o 
   2  18   4      191.59      242.38     21.76 o 
   3  18   4       98.66      111.89     15.51 o 
   4  18   4        2.99        3.37     15.55 o 
   5  18   4       63.92       50.00     18.09 o 
   0  19   4       71.35       77.28     22.49 o 
   1  19   4       70.81       73.30     15.44 o 
   2  19   4       41.99       48.97     17.80 o 
   1   0   5      581.77      596.26     11.36 o 
   2   0   5       86.28      105.11     10.70 o 
   3   0   5     1805.44     1890.12     23.50 o 
   4   0   5      141.24      122.25      5.02 o 
   5   0   5     2433.39     2542.59     31.27 o 
   6   0   5      835.39      881.31     14.95 o 
   7   0   5      349.55      364.58     11.47 o 
   8   0   5      371.61      326.12     11.58 o 
   9   0   5      404.36      401.91     13.90 o 
  10   0   5      105.88      100.94     10.47 o 
  11   0   5      397.81      386.15     15.15 o 
  12   0   5      475.31      524.47     18.02 o 
  13   0   5      103.19       89.82     14.60 o 
  14   0   5      352.20      405.17     21.32 o 
  15   0   5        7.34       24.58     19.13 o 
   0   1   5     6364.78     6287.65     87.72 o 
   1   1   5     2704.10     2877.20     26.55 o 
   2   1   5     1337.70     1360.97     13.42 o 
   3   1   5     2247.32     2281.72     19.31 o 
   4   1   5     1386.48     1329.89     12.84 o 
   5   1   5     3414.90     3523.86     30.96 o 
   6   1   5       97.79      112.78      4.63 o 
   7   1   5      457.24      418.21      7.56 o 
   8   1   5      127.14      128.56      6.25 o 
   9   1   5      389.60      387.54      9.61 o 
  10   1   5     1405.05     1359.03     19.00 o 
  11   1   5      111.29      104.81      8.29 o 
  12   1   5       27.42       23.55      7.01 o 
  13   1   5        8.26       -5.81      8.84 o 
  14   1   5       92.06       78.16     10.80 o 
  15   1   5       16.87       17.51     12.33 o 
   0   2   5      132.20      160.40      7.42 o 
   1   2   5     8811.57     8732.91     73.24 o 
   2   2   5     3881.12     3860.57     30.53 o 
   3   2   5     1571.18     1617.16     16.14 o 
   4   2   5     3961.28     4132.03     34.76 o 
   5   2   5     3318.98     3375.91     36.77 o 
   6   2   5       11.24        4.53      2.66 o 
   7   2   5     1115.21     1088.16     13.84 o 
   8   2   5     1185.09     1168.76     15.09 o 
   9   2   5      806.43      813.45     12.81 o 
  10   2   5      492.21      482.04     11.03 o 
  11   2   5       66.33       75.69      7.96 o 
  12   2   5       61.69       41.56      8.63 o 
  13   2   5      105.83       70.13     10.23 o 
  14   2   5      116.96      113.94     12.85 o 
  15   2   5       48.06        4.99     13.59 o 
   0   3   5    11843.45    11819.40    140.09 o 
   1   3   5     1031.61     1025.53     11.03 o 
   2   3   5     3289.58     3309.96     28.58 o 
   3   3   5     2034.27     2060.35     17.90 o 
   4   3   5     1680.01     1719.08     22.12 o 
   5   3   5     1057.38     1028.54     13.85 o 
   6   3   5      540.28      530.24     10.08 o 
   7   3   5      632.37      644.00     10.37 o 
   8   3   5     1075.89     1097.28     14.67 o 
   9   3   5      173.58      175.31      9.86 o 
  10   3   5       67.40       39.17      5.80 o 
  11   3   5      330.44      324.57     10.15 o 
  12   3   5        0.93        9.54      7.31 o 
  13   3   5       69.06       37.88      9.54 o 
  14   3   5       85.89       87.53     14.04 o 
  15   3   5       38.22       30.76     13.94 o 
   0   4   5     1156.36     1131.34     18.74 o 
   1   4   5      644.55      635.22      8.24 o 
   2   4   5     5537.33     5799.65     50.56 o 
   3   4   5      511.34      434.95      9.01 o 
   4   4   5     4324.70     4540.98     41.07 o 
   5   4   5      656.02      673.00     13.20 o 
   6   4   5      945.14      987.03     14.56 o 
   7   4   5       46.99       30.58      5.79 o 
   8   4   5       13.26        2.06      4.69 o 
   9   4   5      110.26      106.55      7.11 o 
  10   4   5      631.95      635.52     11.94 o 
  11   4   5      106.75       96.64      7.55 o 
  12   4   5      100.35       95.53      9.22 o 
  13   4   5      117.35      129.48     14.31 o 
  14   4   5       26.00        3.99     11.96 o 
  15   4   5       44.23       36.71     14.68 o 
   0   5   5      704.52      643.31     11.97 o 
   1   5   5     2872.92     3142.86     27.91 o 
   2   5   5     1611.99     1728.62     17.24 o 
   3   5   5      952.57     1031.74     21.68 o 
   4   5   5     1698.24     1743.91     22.60 o 
   5   5   5     1146.82     1144.88     17.42 o 
   6   5   5      636.99      625.71     11.46 o 
   7   5   5     1552.48     1549.51     20.46 o 
   8   5   5       27.84       30.52      5.40 o 
   9   5   5     1087.49     1028.52     16.53 o 
  10   5   5      482.58      479.42     12.21 o 
  11   5   5       19.74        5.13      6.67 o 
  12   5   5       72.64       55.92     10.00 o 
  13   5   5      216.73      253.74     20.91 o 
  14   5   5       27.70       16.66     14.81 o 
  15   5   5       13.62       25.49     16.73 o 
   0   6   5     1985.35     2169.06     33.15 o 
   1   6   5     6112.29     6302.47     55.39 o 
   2   6   5      535.18      551.14      8.82 o 
   3   6   5      597.95      622.65      9.32 o 
   4   6   5     1294.21     1226.02     18.17 o 
   5   6   5       84.01       76.88      6.41 o 
   6   6   5     1377.99     1387.35     20.85 o 
   7   6   5      217.45      227.88      9.81 o 
   8   6   5      222.72      235.50      9.53 o 
   9   6   5     2314.92     2315.94     31.76 o 
  10   6   5       89.71       81.73     12.13 o 
  11   6   5       67.30       50.12      8.09 o 
  12   6   5       18.76       -5.32      9.48 o 
  13   6   5      174.49      188.76     17.66 o 
  14   6   5       77.03       65.04     17.19 o 
   0   7   5     1063.90     1063.30     23.03 o 
   1   7   5      507.54      524.66      9.90 o 
   2   7   5       74.35       53.91      4.92 o 
   3   7   5     1137.15     1042.15     14.35 o 
   4   7   5       17.34       17.73      5.08 o 
   5   7   5      633.35      608.00     12.81 o 
   6   7   5      669.31      699.26     14.31 o 
   7   7   5      672.93      646.53     14.30 o 
   8   7   5      591.78      590.08     14.24 o 
   9   7   5      318.84      295.82     11.29 o 
  10   7   5      194.94      206.95     14.03 o 
  11   7   5       88.99       96.83     10.21 o 
  12   7   5      208.34      223.14     14.78 o 
  13   7   5      372.98      419.69     19.74 o 
  14   7   5      117.82      166.72     22.68 o 
   0   8   5        7.94       -3.45      7.32 o 
   1   8   5      646.24      661.75     11.73 o 
   2   8   5      388.17      409.70      8.31 o 
   3   8   5      131.51      147.79      7.61 o 
   4   8   5      637.80      631.29     13.18 o 
   5   8   5      333.66      333.74     10.24 o 
   6   8   5     2668.34     2517.84     32.69 o 
   7   8   5      263.32      250.32     10.51 o 
   8   8   5      145.95      169.95     14.66 o 
   9   8   5      322.23      295.50     12.29 o 
  10   8   5      350.88      339.71     11.61 o 
  11   8   5       60.84       43.96     10.20 o 
  12   8   5       34.78       26.93     17.32 o 
  13   8   5        8.95        5.96     11.27 o 
  14   8   5      190.83      212.11     21.76 o 
   0   9   5      492.51      485.58     15.78 o 
   1   9   5       94.41       95.25      6.48 o 
   2   9   5     1173.31     1186.15     17.12 o 
   3   9   5       93.98       76.83      6.86 o 
   4   9   5        5.66        7.72      5.71 o 
   5   9   5     1094.47     1024.90     18.10 o 
   6   9   5      951.93      946.21     17.88 o 
   7   9   5      610.79      613.18     14.58 o 
   8   9   5      583.00      583.90     16.32 o 
   9   9   5      372.68      357.72     12.37 o 
  10   9   5      246.06      305.20     18.07 o 
  11   9   5        6.61       -0.50      9.62 o 
  12   9   5      193.59      210.16     24.67 o 
  13   9   5       28.84       22.72     12.65 o 
   0  10   5     1431.35     1488.45     31.24 o 
   1  10   5      881.34      798.55     14.92 o 
   2  10   5      146.60      153.04     10.79 o 
   3  10   5      391.64      365.91     11.59 o 
   4  10   5      683.98      665.58     14.44 o 
   5  10   5      366.75      308.81     10.69 o 
   6  10   5      754.74      738.32     15.93 o 
   7  10   5      756.49      712.76     17.74 o 
   8  10   5      145.55      160.63     17.01 o 
   9  10   5      396.09      438.69     16.27 o 
  10  10   5      140.56      119.98     10.97 o 
  11  10   5       51.14       41.81     11.28 o 
  12  10   5       21.64       31.01     11.85 o 
  13  10   5       63.38       54.14     15.19 o 
   0  11   5        1.50        8.41      9.52 o 
   1  11   5      157.57      149.83      8.57 o 
   2  11   5       41.38       27.29      7.47 o 
   3  11   5      150.18      164.10     12.54 o 
   4  11   5      371.85      366.27     12.19 o 
   5  11   5      217.63      218.16     14.75 o 
   6  11   5      394.94      361.89     12.92 o 
   7  11   5      597.51      635.34     17.49 o 
   8  11   5      265.52      301.48     12.61 o 
   9  11   5      159.62      177.30     14.48 o 
  10  11   5      115.56      117.49     11.65 o 
  11  11   5        5.39       -3.26     12.20 o 
  12  11   5      183.66      242.32     24.63 o 
   0  12   5       24.62       41.47      9.67 o 
   1  12   5      170.04      177.13      9.76 o 
   2  12   5      498.29      498.07     14.75 o 
   3  12   5      672.35      655.05     18.71 o 
   4  12   5       77.34       85.99      9.09 o 
   5  12   5      174.11      207.45     13.15 o 
   6  12   5     1001.84     1014.54     21.54 o 
   7  12   5      331.31      328.58     15.44 o 
   8  12   5        8.69       -6.05      9.63 o 
   9  12   5       64.27       84.77     13.02 o 
  10  12   5       46.79       50.91     12.66 o 
  11  12   5      202.75      201.79     17.05 o 
  12  12   5       22.67       24.67     14.37 o 
   0  13   5      555.85      471.59     18.34 o 
   1  13   5      706.50      668.16     17.00 o 
   2  13   5      778.99      786.48     19.00 o 
   3  13   5      150.48      162.69     12.75 o 
   4  13   5      921.65      901.60     23.08 o 
   5  13   5      207.56      244.26     13.35 o 
   6  13   5      149.14      164.24     12.59 o 
   7  13   5      213.47      268.69     16.69 o 
   8  13   5        2.18       -8.28     11.09 o 
   9  13   5       44.56       57.57     13.29 o 
  10  13   5      139.27      145.91     19.51 o 
  11  13   5       12.49       15.78     13.29 o 
   0  14   5      172.39      179.69     19.44 o 
   1  14   5        6.16        8.68      7.70 o 
   2  14   5      842.39      840.33     19.90 o 
   3  14   5      181.13      160.07     13.69 o 
   4  14   5       16.43       -5.04      9.76 o 
   5  14   5       51.62       42.12     11.38 o 
   6  14   5      101.47       78.11     12.72 o 
   7  14   5       89.71       67.98     12.60 o 
   8  14   5      179.59      195.67     16.23 o 
   9  14   5        6.89       -1.05     12.20 o 
  10  14   5       79.77       69.77     19.55 o 
   0  15   5       54.27       57.76     16.46 o 
   1  15   5      346.90      350.11     14.57 o 
   2  15   5      134.97      135.94     13.40 o 
   3  15   5      608.05      596.26     18.05 o 
   4  15   5       64.65       58.45     12.00 o 
   5  15   5       34.60       29.32     12.06 o 
   6  15   5       38.10       29.86     14.46 o 
   7  15   5      134.99      165.77     19.02 o 
   8  15   5       26.58       41.33     16.01 o 
   9  15   5        4.24       -3.29     16.46 o 
   0  16   5      321.02      382.05     28.09 o 
   1  16   5      310.30      359.53     18.40 o 
   2  16   5      161.85      179.80     13.96 o 
   3  16   5      124.18      130.55     12.99 o 
   4  16   5       32.90       31.08     11.57 o 
   5  16   5       35.90       55.75     14.97 o 
   6  16   5       12.91       17.61     14.94 o 
   7  16   5       28.09       19.14     15.69 o 
   8  16   5       12.94        7.70     17.06 o 
   0  17   5        7.14        1.45     16.21 o 
   1  17   5       77.63       74.11     17.80 o 
   2  17   5      341.10      364.93     26.98 o 
   3  17   5       32.97       24.29     11.01 o 
   4  17   5       58.37       63.40     12.39 o 
   5  17   5       23.78       15.76     15.19 o 
   6  17   5      218.29      257.38     23.36 o 
   7  17   5       25.22       30.21     17.09 o 
   0  18   5        1.01       -1.53     18.27 o 
   1  18   5      150.57      180.62     20.80 o 
   2  18   5        9.80        7.06     13.37 o 
   3  18   5      202.96      231.14     19.68 o 
   4  18   5        4.22        4.14     14.72 o 
   5  18   5        6.78       -9.99     14.94 o 
   0  19   5        2.75        0.77     20.21 o 
   1  19   5      126.66      129.21     16.99 o 
   0   0   6       15.20        2.15      5.13 o 
   1   0   6      141.07      145.54      6.80 o 
   2   0   6     2482.00     2609.96     35.29 o 
   3   0   6     4325.91     4366.19     79.29 o 
   4   0   6      154.53      133.80      7.15 o 
   5   0   6      351.43      375.46     11.78 o 
   6   0   6      268.32      253.61      8.43 o 
   7   0   6       85.50       76.24      6.62 o 
   8   0   6       97.55       89.53     15.76 o 
   9   0   6       30.96        4.21      7.07 o 
  10   0   6       17.22       13.76      8.11 o 
  11   0   6      114.49       94.08     12.34 o 
  12   0   6       26.50       10.16     10.01 o 
  13   0   6       11.96       14.40     12.66 o 
  14   0   6      112.79      135.84     30.66 o 
  15   0   6        9.50       33.25     16.35 o 
   0   1   6     2715.72     2618.86    106.79 o 
   1   1   6      762.31      721.14     10.07 o 
   2   1   6     1826.89     1859.44     18.92 o 
   3   1   6      887.01      883.97     16.52 o 
   4   1   6     2555.90     2745.99     24.70 o 
   5   1   6      804.63      830.38     10.94 o 
   6   1   6      179.85      178.35      5.31 o 
   7   1   6     1717.85     1710.68     20.05 o 
   8   1   6      244.94      231.88      7.40 o 
   9   1   6        9.45       -1.23      5.04 o 
  10   1   6       98.36       98.30      8.60 o 
  11   1   6      724.41      691.78     15.01 o 
  12   1   6       85.88       62.49     12.20 o 
  13   1   6        1.99       -2.70      8.92 o 
  14   1   6        1.93        3.54      9.99 o 
  15   1   6       47.75       29.10     17.06 o 
   0   2   6        1.48        0.38      3.68 o 
   1   2   6     4090.14     4148.04     40.12 o 
   2   2   6     1289.07     1307.64     13.73 o 
   3   2   6     2372.75     2445.16     20.94 o 
   4   2   6      362.90      341.82      7.68 o 
   5   2   6     2496.40     2642.78     24.24 o 
   6   2   6      412.47      398.67      7.59 o 
   7   2   6      501.13      494.70      9.22 o 
   8   2   6     1295.77     1275.44     16.10 o 
   9   2   6      437.93      436.02      9.75 o 
  10   2   6      227.83      244.17     15.76 o 
  11   2   6      114.55      113.61     10.90 o 
  12   2   6       56.84       40.80      7.82 o 
  13   2   6       99.51       86.40     14.32 o 
  14   2   6       19.48        9.63     11.01 o 
  15   2   6       62.03       42.22     14.56 o 
   0   3   6     4274.18     4335.98    132.32 o 
   1   3   6     2387.23     2473.14     22.54 o 
   2   3   6      964.10     1021.17     11.43 o 
   3   3   6     2520.33     2520.83     23.14 o 
   4   3   6      262.73      283.79      6.11 o 
   5   3   6      393.18      392.52      7.76 o 
   6   3   6      658.45      599.69     10.01 o 
   7   3   6      363.87      378.83      8.81 o 
   8   3   6      350.85      326.57      8.40 o 
   9   3   6     1283.13     1353.41     17.56 o 
  10   3   6       29.58       25.00      6.15 o 
  11   3   6      433.07      442.66     13.38 o 
  12   3   6      217.07      228.26     15.36 o 
  13   3   6       15.80       25.55      9.68 o 
  14   3   6       22.34       33.95     13.01 o 
  15   3   6       34.21       25.42     16.40 o 
   0   4   6     4889.98     5243.69     66.53 o 
   1   4   6     6610.15     7120.73     58.10 o 
   2   4   6     2062.58     2238.52     22.37 o 
   3   4   6      565.76      577.48      8.15 o 
   4   4   6     1051.29     1055.95     15.01 o 
   5   4   6      137.74      104.77      6.62 o 
   6   4   6      577.04      555.93     10.55 o 
   7   4   6       47.02       32.14      6.12 o 
   8   4   6     1134.57     1120.03     16.13 o 
   9   4   6       81.23       72.31      6.64 o 
  10   4   6      211.25      235.77     10.79 o 
  11   4   6      726.90      724.62     16.88 o 
  12   4   6      320.38      326.33     12.96 o 
  13   4   6       33.45       32.28     10.51 o 
  14   4   6       99.67       59.44     21.79 o 
  15   4   6      100.67       85.34     18.44 o 
   0   5   6        3.87        7.57      4.65 o 
   1   5   6     4484.89     4660.72     39.80 o 
   2   5   6     1183.41     1272.96     14.02 o 
   3   5   6      384.95      362.45      7.47 o 
   4   5   6      299.83      309.27      7.95 o 
   5   5   6      200.05      190.53      7.34 o 
   6   5   6        7.58       -2.22      4.05 o 
   7   5   6      601.55      582.81     11.96 o 
   8   5   6      364.48      344.02     10.27 o 
   9   5   6      547.74      523.33     13.91 o 
  10   5   6      410.23      408.01     11.67 o 
  11   5   6       53.80       43.72      8.19 o 
  12   5   6      308.33      335.19     15.97 o 
  13   5   6        0.68       14.32     11.91 o 
  14   5   6      106.16      118.27     17.57 o 
   0   6   6     1235.07     1257.70     30.41 o 
   1   6   6     1971.09     2062.98     21.56 o 
   2   6   6      619.40      727.02     10.03 o 
   3   6   6     1469.83     1471.52     18.92 o 
   4   6   6      321.67      318.10      8.47 o 
   5   6   6     1044.08     1010.26     15.56 o 
   6   6   6      506.70      499.07     12.17 o 
   7   6   6     1367.83     1413.19     22.21 o 
   8   6   6      690.22      681.78     15.18 o 
   9   6   6      680.55      648.96     14.10 o 
  10   6   6       43.78       34.05      9.77 o 
  11   6   6       12.19       -3.74      7.37 o 
  12   6   6      118.56      118.59     28.12 o 
  13   6   6       68.62       82.66     13.94 o 
  14   6   6        9.68        3.04     15.76 o 
   0   7   6      372.00      400.13      9.40 o 
   1   7   6     4076.92     4295.26     40.47 o 
   2   7   6      340.98      347.89      7.63 o 
   3   7   6      582.83      538.23     10.73 o 
   4   7   6     1429.53     1382.75     24.14 o 
   5   7   6      230.85      236.94      8.27 o 
   6   7   6      416.56      432.06     11.90 o 
   7   7   6      490.92      461.25     12.65 o 
   8   7   6      853.67      898.97     17.79 o 
   9   7   6      109.78      113.85      8.74 o 
  10   7   6       88.96       78.08      9.01 o 
  11   7   6       88.93       76.61      9.37 o 
  12   7   6       60.95       51.07     11.27 o 
  13   7   6        6.86       -2.88     12.55 o 
  14   7   6       38.15       35.36     20.52 o 
   0   8   6      730.27      787.80     17.62 o 
   1   8   6      262.41      261.01      6.98 o 
   2   8   6      178.67      174.26      6.44 o 
   3   8   6      301.03      286.74      8.55 o 
   4   8   6      979.92      997.98     15.92 o 
   5   8   6      265.12      243.44      9.64 o 
   6   8   6      474.56      490.09     13.15 o 
   7   8   6     2383.17     2342.09     32.06 o 
   8   8   6      148.41      159.65     15.50 o 
   9   8   6      122.68      133.46     10.21 o 
  10   8   6      212.35      238.92     12.85 o 
  11   8   6      159.46      192.54     12.52 o 
  12   8   6       13.98        1.56     10.64 o 
  13   8   6      130.79      126.70     18.72 o 
   0   9   6      343.06      331.92     13.91 o 
   1   9   6        2.25        2.12      4.21 o 
   2   9   6      959.61      929.77     13.56 o 
   3   9   6      285.34      261.53      8.76 o 
   4   9   6     2613.50     2472.83     29.64 o 
   5   9   6      892.42      882.01     16.83 o 
   6   9   6      265.52      279.39     11.12 o 
   7   9   6      433.75      434.96     12.84 o 
   8   9   6      589.63      580.11     15.08 o 
   9   9   6       37.94       39.71      8.60 o 
  10   9   6       86.51       92.49      9.40 o 
  11   9   6       72.66       95.82     11.03 o 
  12   9   6       17.42       12.11     11.62 o 
  13   9   6       15.93       -0.15     12.54 o 
   0  10   6      130.41      145.99     19.89 o 
   1  10   6       25.13       25.11      6.21 o 
   2  10   6      705.49      713.26     14.29 o 
   3  10   6      445.38      400.05     10.52 o 
   4  10   6      486.01      474.99     12.12 o 
   5  10   6      194.32      191.46     10.14 o 
   6  10   6      515.30      531.46     13.84 o 
   7  10   6      482.83      454.07     13.36 o 
   8  10   6      509.79      517.19     14.86 o 
   9  10   6      272.09      303.68     14.53 o 
  10  10   6       41.20       39.27      9.72 o 
  11  10   6      146.10      169.38     17.43 o 
  12  10   6       11.31        6.52     11.57 o 
  13  10   6      110.45      167.41     24.85 o 
   0  11   6      162.83      203.57     14.13 o 
   1  11   6      146.70      141.71      9.84 o 
   2  11   6      137.83      136.37     10.12 o 
   3  11   6      248.49      279.05     12.59 o 
   4  11   6      505.56      464.92     12.66 o 
   5  11   6      427.67      435.82     12.84 o 
   6  11   6      651.91      653.30     15.79 o 
   7  11   6      286.30      292.44     12.54 o 
   8  11   6       24.99       22.37      8.88 o 
   9  11   6      357.94      350.44     15.21 o 
  10  11   6      128.87      145.20     13.44 o 
  11  11   6       55.35       58.41     12.13 o 
  12  11   6       59.14       57.06     13.37 o 
   0  12   6      294.51      297.16     19.25 o 
   1  12   6       48.30       21.27      8.91 o 
   2  12   6      888.85      836.74     19.22 o 
   3  12   6      138.75      147.70     10.97 o 
   4  12   6       87.98       75.03     12.02 o 
   5  12   6        5.65       -1.73      9.19 o 
   6  12   6      217.28      220.63     12.92 o 
   7  12   6      367.30      319.77     13.69 o 
   8  12   6       69.94       57.45     11.94 o 
   9  12   6       23.86       34.37     12.06 o 
  10  12   6        3.05       -8.05     11.62 o 
  11  12   6       20.62        4.85     13.01 o 
   0  13   6      182.30      213.79     19.51 o 
   1  13   6       27.59       32.35      8.61 o 
   2  13   6       15.02       10.93      8.08 o 
   3  13   6      281.28      273.28     22.64 o 
   4  13   6      815.83      789.23     19.73 o 
   5  13   6       64.83       50.30     10.80 o 
   6  13   6      323.22      334.01     17.34 o 
   7  13   6       76.77       71.75     12.96 o 
   8  13   6       81.25       88.27     13.60 o 
   9  13   6       66.18       48.06     13.57 o 
  10  13   6       67.17       34.97     13.64 o 
  11  13   6        5.30       -5.71     13.93 o 
   0  14   6        4.25      -14.11     18.02 o 
   1  14   6      400.97      355.27     13.79 o 
   2  14   6      275.28      272.40     20.70 o 
   3  14   6      178.45      182.45     13.03 o 
   4  14   6      148.65      152.54     12.59 o 
   5  14   6       42.94       30.39     10.37 o 
   6  14   6       25.10       13.54     11.64 o 
   7  14   6       26.16       -5.42     13.90 o 
   8  14   6       44.76       43.27     14.67 o 
   9  14   6      149.62      174.83     21.97 o 
  10  14   6        9.62      -35.14     38.41 o 
   0  15   6      194.08      248.40     22.38 o 
   1  15   6      217.01      208.73     15.15 o 
   2  15   6      161.57      173.28     14.09 o 
   3  15   6       16.30       -7.29     10.75 o 
   4  15   6       90.38       89.26     11.84 o 
   5  15   6      406.91      395.46     16.52 o 
   6  15   6        6.85        7.94     11.38 o 
   7  15   6        9.42       10.80     15.45 o 
   8  15   6       17.74       17.45     23.81 o 
   9  15   6      154.04      198.41     22.80 o 
   0  16   6       30.78       -0.43     30.70 o 
   1  16   6       98.35       94.58     13.79 o 
   2  16   6       81.68       93.84     13.24 o 
   3  16   6       60.37       52.98     11.02 o 
   4  16   6       45.88       44.95     13.01 o 
   5  16   6       36.46       33.59     12.47 o 
   6  16   6       73.09       66.77     14.99 o 
   7  16   6       61.00       57.20     15.88 o 
   8  16   6       27.12      -16.39     16.59 o 
   0  17   6      160.56      174.07     21.66 o 
   1  17   6       50.15       49.18     15.25 o 
   2  17   6      379.15      440.57     20.60 o 
   3  17   6      105.66      127.37     16.07 o 
   4  17   6      167.88      182.86     14.96 o 
   5  17   6       20.52       39.18     14.68 o 
   6  17   6       23.62       17.16     14.76 o 
   0  18   6        2.47        8.40     18.63 o 
   1  18   6       77.09       87.01     15.75 o 
   2  18   6       42.46       39.78     14.13 o 
   3  18   6      108.54      150.05     16.98 o 
   4  18   6       12.36       13.68     18.03 o 
   1   0   7       11.18        7.73      4.18 o 
   2   0   7     2386.47     2298.52     32.65 o 
   3   0   7     1363.80     1511.02     23.61 o 
   4   0   7      153.35      140.44      6.61 o 
   5   0   7      575.98      590.46     10.22 o 
   6   0   7        7.32       13.98      5.01 o 
   7   0   7       65.87       67.18      9.96 o 
   8   0   7        1.01       -6.31      6.31 o 
   9   0   7        5.05       -2.04      7.39 o 
  10   0   7        1.91       -0.20      8.04 o 
  11   0   7      259.39      291.56     17.14 o 
  12   0   7      678.00      700.49     24.79 o 
  13   0   7        0.05       -8.36     11.05 o 
  14   0   7      157.59      135.32     24.54 o 
  15   0   7       12.67       18.92     32.07 o 
   0   1   7      826.68      883.43     16.17 o 
   1   1   7      415.82      403.72      7.33 o 
   2   1   7     2008.01     2071.39     21.98 o 
   3   1   7     1043.07     1086.05     12.34 o 
   4   1   7     1632.34     1633.11     15.65 o 
   5   1   7      106.37       91.06      6.90 o 
   6   1   7      209.82      212.44      6.45 o 
   7   1   7      991.13     1017.49     13.61 o 
   8   1   7      322.54      322.25      8.85 o 
   9   1   7      412.17      396.18     10.98 o 
  10   1   7      307.22      290.09     10.81 o 
  11   1   7       31.75       20.39      6.69 o 
  12   1   7        8.78       -2.34      7.60 o 
  13   1   7       10.38        6.24      8.88 o 
  14   1   7       74.14       67.05     13.13 o 
  15   1   7       50.11       54.17     17.88 o 
   0   2   7     2390.55     2448.71     91.97 o 
   1   2   7      785.55      769.33     11.88 o 
   2   2   7     1410.06     1349.82     14.36 o 
   3   2   7     1003.83     1108.56     11.62 o 
   4   2   7     1150.53     1177.96     12.29 o 
   5   2   7     1367.59     1452.15     15.44 o 
   6   2   7      424.80      413.71      9.39 o 
   7   2   7      983.84      958.08     14.15 o 
   8   2   7      287.39      288.37      8.06 o 
   9   2   7      314.26      310.94      9.50 o 
  10   2   7       63.28       60.89      7.60 o 
  11   2   7      225.48      241.34     12.97 o 
  12   2   7      113.56      126.07     10.12 o 
  13   2   7       34.05       24.26      9.92 o 
  14   2   7       32.55       30.01     11.89 o 
  15   2   7       40.08       37.34     15.03 o 
   0   3   7     2966.75     2831.82     77.28 o 
   1   3   7     3136.13     3466.60     32.98 o 
   2   3   7      188.90      201.74      5.26 o 
   3   3   7     1152.02     1076.26     12.44 o 
   4   3   7     1197.32     1255.88     12.86 o 
   5   3   7      613.81      570.19      9.59 o 
   6   3   7       46.11       26.58      4.53 o 
   7   3   7      522.43      484.71     10.87 o 
   8   3   7     1045.63     1061.36     15.72 o 
   9   3   7      286.56      275.01     10.06 o 
  10   3   7      101.34       86.27      8.39 o 
  11   3   7      641.77      646.70     15.03 o 
  12   3   7      211.63      236.83     13.00 o 
  13   3   7      124.01      120.30     11.84 o 
  14   3   7       16.97        8.46     11.91 o 
   0   4   7     8490.95     9330.70    113.93 o 
   1   4   7     2714.84     2858.59     26.19 o 
   2   4   7      460.03      407.73      7.59 o 
   3   4   7      388.22      363.47      7.43 o 
   4   4   7      157.85      139.81      6.27 o 
   5   4   7      150.98      142.43     10.30 o 
   6   4   7      137.02      132.47      7.84 o 
   7   4   7      507.14      460.19     12.00 o 
   8   4   7       76.68       47.42      6.73 o 
   9   4   7      729.01      695.80     14.48 o 
  10   4   7       89.21       79.97      8.71 o 
  11   4   7       64.19       42.71      9.04 o 
  12   4   7        5.38       11.16      9.06 o 
  13   4   7       10.24       -0.50     10.53 o 
  14   4   7       25.25       37.20     15.82 o 
   0   5   7      269.15      294.53     10.24 o 
   1   5   7      630.84      663.82      9.41 o 
   2   5   7       78.89       40.99      3.75 o 
   3   5   7      153.56      123.94      6.41 o 
   4   5   7      479.19      468.02     11.17 o 
   5   5   7       49.06       39.57      5.22 o 
   6   5   7     4757.14     4769.14     53.10 o 
   7   5   7       47.51       49.29      7.09 o 
   8   5   7      260.84      265.96     12.76 o 
   9   5   7      661.99      657.95     14.19 o 
  10   5   7       54.02       44.61      7.59 o 
  11   5   7       38.81       17.91      8.97 o 
  12   5   7      170.17      169.35     17.04 o 
  13   5   7        8.51       11.37     11.22 o 
  14   5   7       24.07       -7.51     15.58 o 
   0   6   7     1980.44     1989.10     32.15 o 
   1   6   7     1379.48     1424.02     15.77 o 
   2   6   7        8.59        3.16      3.36 o 
   3   6   7     1585.68     1626.95     31.06 o 
   4   6   7      676.11      658.18     12.21 o 
   5   6   7     1238.73     1245.01     18.10 o 
   6   6   7     1336.27     1323.96     19.20 o 
   7   6   7       13.94        1.99      5.57 o 
   8   6   7        9.70       21.07      7.09 o 
   9   6   7       20.87       26.32      6.94 o 
  10   6   7      154.90      151.08     10.81 o 
  11   6   7        3.41       -7.45      7.66 o 
  12   6   7       12.15        1.78      9.44 o 
  13   6   7       87.34       79.05     20.85 o 
  14   6   7       80.04       93.54     18.00 o 
   0   7   7      816.19      834.33     17.83 o 
   1   7   7     1023.48     1001.73     13.50 o 
   2   7   7      933.13      909.75     12.17 o 
   3   7   7      508.28      445.65     10.16 o 
   4   7   7      284.60      283.64      9.61 o 
   5   7   7      274.01      272.73      8.96 o 
   6   7   7      643.76      651.61     13.24 o 
   7   7   7     1007.17      988.68     16.95 o 
   8   7   7      581.32      597.66     14.97 o 
   9   7   7       35.68       34.53      8.16 o 
  10   7   7        9.78        6.16      7.70 o 
  11   7   7       44.80       33.28      8.65 o 
  12   7   7      132.68      123.57     13.18 o 
  13   7   7       29.29        7.42     13.23 o 
  14   7   7      412.01      470.07     29.71 o 
   0   8   7       74.41       85.08      8.26 o 
   1   8   7       84.33      103.62     10.08 o 
   2   8   7      285.73      270.65     10.57 o 
   3   8   7      432.02      422.82     10.21 o 
   4   8   7      214.44      210.13      8.75 o 
   5   8   7     2717.04     2597.10     33.84 o 
   6   8   7       58.64       54.18      6.88 o 
   7   8   7      591.37      591.73     13.35 o 
   8   8   7       89.67       86.20     12.69 o 
   9   8   7      183.11      181.87     12.73 o 
  10   8   7       73.34       73.26      9.01 o 
  11   8   7       41.75       39.61      9.46 o 
  12   8   7       19.98       11.69     11.22 o 
  13   8   7       17.08       42.15     14.60 o 
   0   9   7     1491.62     1475.54     27.31 o 
   1   9   7       29.02       20.66      5.39 o 
   2   9   7      577.49      526.16     13.07 o 
   3   9   7     1396.27     1357.22     20.86 o 
   4   9   7      779.78      723.42     14.00 o 
   5   9   7       16.71       16.38      6.16 o 
   6   9   7       95.19       63.06      8.54 o 
   7   9   7      124.57      134.42     16.16 o 
   8   9   7      531.22      484.07     14.20 o 
   9   9   7        6.27        5.78      8.14 o 
  10   9   7       19.03       14.46      8.47 o 
  11   9   7      178.21      207.90     13.46 o 
  12   9   7       75.30       74.85     13.02 o 
  13   9   7       21.93       25.04     15.14 o 
   0  10   7      275.83      272.41     15.36 o 
   1  10   7      257.65      249.73     11.35 o 
   2  10   7       84.53       66.54      7.81 o 
   3  10   7     1036.83     1017.77     19.15 o 
   4  10   7       78.17       69.90      8.11 o 
   5  10   7      219.55      184.80     14.75 o 
   6  10   7      408.60      379.16     11.50 o 
   7  10   7      258.65      273.36     11.42 o 
   8  10   7        1.26       -4.23      8.06 o 
   9  10   7      104.82      125.85     11.64 o 
  10  10   7      133.32      132.86     12.06 o 
  11  10   7       41.31       17.99     12.07 o 
  12  10   7      104.95      125.75     20.95 o 
   0  11   7      232.87      222.51     14.55 o 
   1  11   7       54.56       41.25      7.78 o 
   2  11   7      204.37      216.34     11.80 o 
   3  11   7     1276.58     1184.32     21.34 o 
   4  11   7      911.59      884.37     18.53 o 
   5  11   7      512.76      455.85     14.09 o 
   6  11   7      182.73      210.72     16.45 o 
   7  11   7       29.87       19.54      7.81 o 
   8  11   7      155.85      168.14     11.74 o 
   9  11   7       24.35       24.09      9.73 o 
  10  11   7       27.21       22.72     11.35 o 
  11  11   7        6.52        8.96     13.29 o 
  12  11   7        0.71      -12.87     12.87 o 
   0  12   7       95.46      103.04     29.28 o 
   1  12   7      130.26      108.97      9.91 o 
   2  12   7      447.69      415.32     14.42 o 
   3  12   7      663.34      631.07     20.51 o 
   4  12   7       37.47       16.19      8.45 o 
   5  12   7      180.04      172.16     12.38 o 
   6  12   7      486.21      470.26     15.01 o 
   7  12   7       71.66       57.78      9.80 o 
   8  12   7      112.06      143.05     15.76 o 
   9  12   7       95.00      105.35     12.88 o 
  10  12   7       43.47       62.19     12.95 o 
  11  12   7      200.74      230.40     19.47 o 
   0  13   7       59.00       61.71     20.39 o 
   1  13   7       34.20       31.08      8.52 o 
   2  13   7       62.64       49.76      9.35 o 
   3  13   7      162.44      137.11     19.12 o 
   4  13   7      320.55      306.51     15.23 o 
   5  13   7      199.93      213.03     18.62 o 
   6  13   7       31.06       18.93     10.13 o 
   7  13   7       72.19       99.54     12.42 o 
   8  13   7       63.80       76.50     14.11 o 
   9  13   7      125.69      145.57     18.90 o 
  10  13   7      352.32      421.30     29.67 o 
   0  14   7       54.08       34.79     15.29 o 
   1  14   7      191.01      179.65     27.23 o 
   2  14   7      339.51      336.12     15.93 o 
   3  14   7       96.30      117.67     11.64 o 
   4  14   7      186.02      175.95     13.60 o 
   5  14   7        3.33       -2.85     10.04 o 
   6  14   7      396.21      393.50     17.28 o 
   7  14   7       63.25       45.44     11.53 o 
   8  14   7       50.83       50.50     14.10 o 
   9  14   7       60.44       48.67     16.49 o 
   0  15   7       70.92       62.38     16.99 o 
   1  15   7      150.13      157.42     16.66 o 
   2  15   7      111.36      102.95     21.08 o 
   3  15   7      457.18      474.01     17.26 o 
   4  15   7        7.01       -3.02     10.82 o 
   5  15   7       36.89       32.96     11.96 o 
   6  15   7       61.04       51.03     12.68 o 
   7  15   7        1.06       -3.15     13.30 o 
   8  15   7        4.66       30.55     15.07 o 
   0  16   7       25.02       38.85     18.16 o 
   1  16   7      200.36      199.29     16.25 o 
   2  16   7       69.02       68.46     13.42 o 
   3  16   7       63.61       53.87     15.54 o 
   4  16   7       84.44      102.85     17.83 o 
   5  16   7       16.57       32.99     12.82 o 
   6  16   7       67.04       72.14     13.97 o 
   7  16   7       86.51       88.60     17.63 o 
   0  17   7       12.72       12.96     17.94 o 
   1  17   7      176.23      185.56     18.17 o 
   2  17   7      305.08      353.47     20.61 o 
   3  17   7       42.85       19.85     13.47 o 
   4  17   7      146.48      205.86     17.81 o 
   5  17   7       14.33       -1.14     15.46 o 
   0  18   7       39.33       30.05     21.53 o 
   1  18   7       12.57        1.68     14.11 o 
   2  18   7       39.70       34.11     15.03 o 
   3  18   7       56.03       99.29     16.61 o 
   0   0   8    11021.05    10743.55    237.75 o 
   1   0   8     1192.28     1232.27     23.03 o 
   2   0   8     1601.94     1645.55     25.92 o 
   3   0   8     1411.19     1465.35     23.85 o 
   4   0   8      606.45      603.74     18.33 o 
   5   0   8      117.52      108.68      8.15 o 
   6   0   8      841.99      874.97     15.99 o 
   7   0   8       60.05       48.82      8.26 o 
   8   0   8       30.80       22.92      7.85 o 
   9   0   8      407.91      386.45     14.53 o 
  10   0   8      388.22      355.00     14.70 o 
  11   0   8      274.83      254.07     24.64 o 
  12   0   8      143.61      151.63     17.13 o 
  13   0   8       22.20       36.59     13.87 o 
  14   0   8        0.41       12.74     19.48 o 
   0   1   8      606.83      596.66     13.46 o 
   1   1   8     1512.48     1506.71     19.08 o 
   2   1   8     1278.68     1292.98     15.43 o 
   3   1   8      505.02      512.15      8.85 o 
   4   1   8     3825.55     3834.01     44.45 o 
   5   1   8      318.24      304.95      6.59 o 
   6   1   8      309.84      301.57     10.33 o 
   7   1   8      198.33      201.25      8.33 o 
   8   1   8      413.05      409.85     10.06 o 
   9   1   8       48.63       36.89      6.26 o 
  10   1   8      372.41      383.85     11.62 o 
  11   1   8       93.60       65.70     10.03 o 
  12   1   8      312.35      327.44     15.10 o 
  13   1   8        7.58        5.02      9.64 o 
  14   1   8       14.98        5.95     12.98 o 
   0   2   8     1305.83     1180.61     31.10 o 
   1   2   8      618.59      568.22     10.02 o 
   2   2   8     1652.52     1674.39     18.67 o 
   3   2   8     2709.32     2710.26     25.42 o 
   4   2   8      894.54      874.09     10.43 o 
   5   2   8      114.23      117.93      5.72 o 
   6   2   8     1144.37     1142.25     16.63 o 
   7   2   8     1054.52     1063.87     18.01 o 
   8   2   8      988.87      979.19     20.46 o 
   9   2   8      620.80      612.37     15.16 o 
  10   2   8      285.63      287.37     11.17 o 
  11   2   8      330.80      321.68     12.34 o 
  12   2   8       72.10       62.91      9.41 o 
  13   2   8       66.15       72.33     10.25 o 
  14   2   8       59.73       72.55     16.11 o 
   0   3   8      588.17      580.80     15.72 o 
   1   3   8      122.50      102.41      5.15 o 
   2   3   8      654.06      691.57      9.63 o 
   3   3   8        2.11        0.77      3.22 o 
   4   3   8      259.15      253.23      6.26 o 
   5   3   8      672.36      680.08     12.19 o 
   6   3   8      510.04      468.62     11.66 o 
   7   3   8      616.90      612.01     13.91 o 
   8   3   8      414.54      403.32     11.67 o 
   9   3   8      150.10      166.33     10.87 o 
  10   3   8       66.05       50.14     10.64 o 
  11   3   8      583.02      595.00     21.68 o 
  12   3   8      361.56      396.89     14.62 o 
  13   3   8       35.17       32.67     12.10 o 
  14   3   8       43.02       51.03     16.32 o 
   0   4   8       12.18        5.46      4.97 o 
   1   4   8     1085.27     1058.19     13.99 o 
   2   4   8      459.04      452.80      9.57 o 
   3   4   8      475.37      470.94      8.16 o 
   4   4   8      372.95      340.22      8.02 o 
   5   4   8      370.73      341.13     10.07 o 
   6   4   8      303.39      274.78      9.80 o 
   7   4   8      829.24      775.88     15.65 o 
   8   4   8      438.11      399.09     11.16 o 
   9   4   8      231.69      226.19     11.13 o 
  10   4   8      319.09      318.34     12.19 o 
  11   4   8      489.52      521.02     15.19 o 
  12   4   8      239.83      285.16     19.37 o 
  13   4   8       92.65      103.37     18.33 o 
  14   4   8       11.45        8.11     13.69 o 
   0   5   8      401.70      430.73     12.66 o 
   1   5   8     1243.15     1260.97     14.51 o 
   2   5   8      893.66      809.91     11.04 o 
   3   5   8      907.20      884.91     11.71 o 
   4   5   8        3.84       -0.28      4.23 o 
   5   5   8        6.66        9.29      5.19 o 
   6   5   8      218.67      209.64      9.65 o 
   7   5   8     2564.79     2468.48     36.44 o 
   8   5   8       82.81       61.59      7.83 o 
   9   5   8       21.94       13.62      6.72 o 
  10   5   8      157.34      184.71     11.54 o 
  11   5   8       92.22       85.29     10.21 o 
  12   5   8      250.91      293.91     16.67 o 
  13   5   8       61.87       54.04     12.75 o 
  14   5   8      125.69      134.98     17.47 o 
   0   6   8      932.30      936.25     19.25 o 
   1   6   8      182.90      220.63      6.18 o 
   2   6   8      362.36      342.33      7.41 o 
   3   6   8       33.45       22.46      4.69 o 
   4   6   8      220.95      239.81      8.59 o 
   5   6   8       14.51        9.70      5.26 o 
   6   6   8      508.17      475.45     11.54 o 
   7   6   8      739.46      719.41     15.92 o 
   8   6   8      544.81      525.97     14.03 o 
   9   6   8      987.09      969.13     19.46 o 
  10   6   8      488.26      459.99     14.87 o 
  11   6   8      244.39      295.39     15.29 o 
  12   6   8       62.21       51.62     10.75 o 
  13   6   8       85.29       94.26     13.37 o 
   0   7   8       14.23       14.24      7.72 o 
   1   7   8      593.89      548.34     11.29 o 
   2   7   8      254.82      228.34      6.75 o 
   3   7   8      675.88      661.32     12.65 o 
   4   7   8     1259.42     1279.34     20.31 o 
   5   7   8       16.56        5.99      5.58 o 
   6   7   8      688.18      661.86     13.73 o 
   7   7   8      545.43      539.29     14.07 o 
   8   7   8       12.22        8.47      7.38 o 
   9   7   8       31.54       33.02      8.51 o 
  10   7   8      199.07      212.19     11.90 o 
  11   7   8       34.45       22.13      9.61 o 
  12   7   8       17.82       26.27     10.93 o 
  13   7   8       65.35       88.81     14.99 o 
   0   8   8        9.27        1.39      6.96 o 
   1   8   8      805.07      866.85     14.80 o 
   2   8   8      285.35      273.84     10.31 o 
   3   8   8      240.34      260.27     10.79 o 
   4   8   8       53.77       61.54      6.71 o 
   5   8   8      909.36      894.65     15.93 o 
   6   8   8      507.10      514.68     12.51 o 
   7   8   8     1497.41     1458.04     24.19 o 
   8   8   8       28.32       28.98      7.94 o 
   9   8   8      147.58      147.03     17.52 o 
  10   8   8      216.69      227.60     14.97 o 
  11   8   8       62.30       50.84      9.49 o 
  12   8   8       80.87      130.22     14.38 o 
  13   8   8       87.38      137.14     17.27 o 
   0   9   8        8.48       10.05      7.66 o 
   1   9   8     1056.04     1059.71     17.55 o 
   2   9   8      235.60      229.93     10.23 o 
   3   9   8     1159.22     1137.03     23.65 o 
   4   9   8     2009.59     1930.77     28.42 o 
   5   9   8     2673.11     2594.50     34.57 o 
   6   9   8      681.67      680.78     14.57 o 
   7   9   8        4.50        9.16      7.06 o 
   8   9   8      120.95      136.75     10.69 o 
   9   9   8      193.71      248.50     19.47 o 
  10   9   8       23.92       22.47      9.87 o 
  11   9   8       15.17        8.09      9.67 o 
  12   9   8      121.07      152.19     17.06 o 
   0  10   8      221.71      240.75     14.71 o 
   1  10   8      252.31      243.94     11.63 o 
   2  10   8      392.53      339.94     11.76 o 
   3  10   8      270.78      250.22     11.35 o 
   4  10   8      373.32      360.59     12.29 o 
   5  10   8       40.87       24.88      7.61 o 
   6  10   8       75.69       62.42     13.44 o 
   7  10   8      102.72      100.30      9.59 o 
   8  10   8       25.07       20.67      8.85 o 
   9  10   8       41.15       44.91     10.14 o 
  10  10   8      142.09      155.59     12.75 o 
  11  10   8       16.13        3.18     10.82 o 
  12  10   8      126.48      162.77     17.87 o 
   0  11   8      116.18      118.62     16.88 o 
   1  11   8      320.15      311.65     12.75 o 
   2  11   8      246.35      240.58     11.33 o 
   3  11   8      459.42      419.37     13.29 o 
   4  11   8      112.13       94.30      9.35 o 
   5  11   8      126.44      103.26      9.88 o 
   6  11   8      245.73      257.68     13.26 o 
   7  11   8      125.50      147.85     13.12 o 
   8  11   8      250.55      286.30     18.95 o 
   9  11   8      385.83      419.66     17.32 o 
  10  11   8       32.14       22.90     13.20 o 
  11  11   8       25.05       10.56     11.65 o 
   0  12   8      121.14      125.44     18.15 o 
   1  12   8      181.37      167.25     18.23 o 
   2  12   8      152.08      142.77     15.25 o 
   3  12   8      145.73      132.60     18.64 o 
   4  12   8      324.67      330.15     13.24 o 
   5  12   8       56.20       55.28      9.52 o 
   6  12   8      192.18      176.23     14.48 o 
   7  12   8       53.93       50.27     10.22 o 
   8  12   8       44.16       49.67     12.13 o 
   9  12   8        1.39       -8.08     11.92 o 
  10  12   8      127.95      149.57     17.50 o 
  11  12   8        8.34        9.35     13.39 o 
   0  13   8       84.94       62.69     20.96 o 
   1  13   8       83.65       63.06     11.57 o 
   2  13   8       22.47       29.27      9.72 o 
   3  13   8       28.52       22.14      9.19 o 
   4  13   8      389.50      385.55     15.69 o 
   5  13   8       66.71       56.07     15.93 o 
   6  13   8      224.31      259.10     15.34 o 
   7  13   8       98.89      100.97     12.45 o 
   8  13   8       18.20       34.30     12.40 o 
   9  13   8      151.68      164.05     17.81 o 
  10  13   8        0.08      -16.72     16.72 o 
   0  14   8       54.34       54.25     16.08 o 
   1  14   8      284.62      281.73     17.35 o 
   2  14   8      175.36      169.22     18.03 o 
   3  14   8        7.23       -0.10     11.50 o 
   4  14   8       15.45        8.14     10.40 o 
   5  14   8      263.84      279.17     17.47 o 
   6  14   8       42.91       56.34     12.07 o 
   7  14   8       53.78       57.07     13.19 o 
   8  14   8       93.11       94.46     15.75 o 
   9  14   8       51.18       53.61     18.31 o 
   0  15   8       81.98       66.31     23.36 o 
   1  15   8       48.75       30.96     11.64 o 
   2  15   8       34.76       33.96     12.47 o 
   3  15   8        9.22       32.78     12.67 o 
   4  15   8       29.53       40.78     11.47 o 
   5  15   8      287.28      296.86     18.32 o 
   6  15   8       14.14        2.73     11.83 o 
   7  15   8       93.42       92.01     13.92 o 
   8  15   8       58.58       73.87     19.25 o 
   0  16   8        0.10       -9.32     16.62 o 
   1  16   8      136.72      177.18     16.38 o 
   2  16   8      142.29      155.82     15.64 o 
   3  16   8      106.09       66.20     14.93 o 
   4  16   8       36.43       27.07     15.32 o 
   5  16   8      161.32      169.07     15.64 o 
   6  16   8       77.18       85.84     14.91 o 
   0  17   8        0.25        2.62     18.63 o 
   1  17   8       58.10       67.25     14.99 o 
   2  17   8       62.39       64.67     14.56 o 
   3  17   8       99.78       98.77     27.03 o 
   4  17   8       54.46       22.75     18.46 o 
   0  18   8      203.99      270.55     28.94 o 
   1   0   9     2268.05     2323.70     57.65 o 
   2   0   9      312.27      313.93     12.60 o 
   3   0   9      416.34      471.09     12.75 o 
   4   0   9       84.23       74.40      7.34 o 
   5   0   9      676.18      702.37     19.46 o 
   6   0   9      200.77      241.28     14.94 o 
   7   0   9       15.83        6.48      7.04 o 
   8   0   9       23.63       18.65      8.06 o 
   9   0   9      450.27      467.10     19.33 o 
  10   0   9       67.48       50.14     12.13 o 
  11   0   9       56.54       80.17     13.92 o 
  12   0   9      263.18      338.88     21.71 o 
  13   0   9       28.16       45.08     18.68 o 
  14   0   9      104.38      102.00     22.93 o 
   0   1   9       33.06       32.62      5.81 o 
   1   1   9      396.24      400.68      8.91 o 
   2   1   9      975.01     1074.53     14.14 o 
   3   1   9       73.35       75.71      5.06 o 
   4   1   9       90.21      116.85      5.64 o 
   5   1   9       35.76       35.85      5.24 o 
   6   1   9       19.79       20.59      5.52 o 
   7   1   9      344.88      377.47     12.32 o 
   8   1   9       45.48       38.04      7.34 o 
   9   1   9      161.68      155.77      9.47 o 
  10   1   9      341.73      321.92     12.18 o 
  11   1   9      142.97      151.44     11.44 o 
  12   1   9      100.68      125.77     11.76 o 
  13   1   9      231.90      283.45     15.40 o 
  14   1   9       24.72       42.35     12.95 o 
   0   2   9        4.95        3.38      5.46 o 
   1   2   9      302.81      302.13      7.96 o 
   2   2   9      990.75      996.78     13.56 o 
   3   2   9       98.69       87.71      5.22 o 
   4   2   9     1171.44     1176.10     14.19 o 
   5   2   9      866.89      891.32     15.79 o 
   6   2   9      389.85      359.94     10.96 o 
   7   2   9      111.16       84.74      7.01 o 
   8   2   9       21.93       14.98      7.04 o 
   9   2   9      171.73      175.36     10.66 o 
  10   2   9      916.73      915.38     19.14 o 
  11   2   9      179.17      229.19     14.35 o 
  12   2   9        1.77       -3.75     10.41 o 
  13   2   9       27.60       34.33     11.73 o 
  14   2   9       48.29       44.38     15.47 o 
   0   3   9      249.47      242.33     17.35 o 
   1   3   9       86.40       74.81      5.13 o 
   2   3   9      145.16      153.18      6.32 o 
   3   3   9      846.49      796.79     11.17 o 
   4   3   9      892.87      895.33     13.14 o 
   5   3   9      132.74      132.62     11.80 o 
   6   3   9     1281.93     1283.85     20.73 o 
   7   3   9      120.08      111.77      8.90 o 
   8   3   9      466.46      441.40     14.51 o 
   9   3   9      151.43      172.51     12.02 o 
  10   3   9       78.47       59.98      9.01 o 
  11   3   9       82.81       52.90      9.79 o 
  12   3   9       91.47       72.42     10.97 o 
  13   3   9        8.71        2.90     13.60 o 
  14   3   9       33.96       25.62     15.27 o 
   0   4   9       57.42       67.33      8.89 o 
   1   4   9      271.48      274.80      7.51 o 
   2   4   9      533.12      532.55     10.62 o 
   3   4   9      135.34      132.85      6.95 o 
   4   4   9      121.14      116.91      8.55 o 
   5   4   9     1011.05      969.51     17.09 o 
   6   4   9      391.00      387.38     13.86 o 
   7   4   9      353.52      329.90     11.39 o 
   8   4   9      139.49      148.15     13.52 o 
   9   4   9      642.90      589.51     15.21 o 
  10   4   9       70.67       68.11      9.27 o 
  11   4   9      173.60      186.04     17.59 o 
  12   4   9      115.53      123.62     13.27 o 
  13   4   9       59.48       48.97     11.01 o 
  14   4   9      187.61      222.92     22.51 o 
   0   5   9     1225.04     1203.83     23.32 o 
   1   5   9       23.69       16.80      4.48 o 
   2   5   9      208.33      215.48      6.46 o 
   3   5   9     1269.57     1250.99     16.81 o 
   4   5   9       79.46       85.96      8.12 o 
   5   5   9      208.64      224.75      9.33 o 
   6   5   9     1065.56     1077.59     19.17 o 
   7   5   9      188.27      234.28     12.41 o 
   8   5   9      842.75      760.24     16.78 o 
   9   5   9      137.42      126.48      9.35 o 
  10   5   9       42.05       32.72      8.98 o 
  11   5   9      104.76      102.53     13.73 o 
  12   5   9      163.10      193.33     13.67 o 
  13   5   9       17.93       20.43     11.43 o 
   0   6   9     1223.80     1287.71     24.35 o 
   1   6   9      106.82       97.38      7.87 o 
   2   6   9      134.70      129.56      8.31 o 
   3   6   9      431.09      455.60     10.42 o 
   4   6   9     1420.50     1374.45     21.65 o 
   5   6   9      500.64      475.24     12.22 o 
   6   6   9     2037.10     1967.79     28.27 o 
   7   6   9      614.12      599.96     14.90 o 
   8   6   9      351.94      330.34     14.32 o 
   9   6   9       90.73       77.85     10.10 o 
  10   6   9      248.32      274.43     15.86 o 
  11   6   9      100.30      117.05     12.60 o 
  12   6   9      133.74      172.47     18.14 o 
  13   6   9       70.23       59.57     14.02 o 
   0   7   9       22.35       15.46      7.19 o 
   1   7   9     1514.23     1532.50     19.60 o 
   2   7   9       89.04       95.45      7.14 o 
   3   7   9      792.60      767.07     14.94 o 
   4   7   9      459.44      431.54     12.43 o 
   5   7   9      101.28       87.75      7.53 o 
   6   7   9      384.82      415.74     11.44 o 
   7   7   9      299.54      302.13     12.40 o 
   8   7   9      854.63      860.47     18.56 o 
   9   7   9       39.72       16.42      8.46 o 
  10   7   9       35.97       27.84      8.84 o 
  11   7   9       77.37       90.47     11.33 o 
  12   7   9       63.43       79.45     11.96 o 
  13   7   9       68.99       64.42     14.48 o 
   0   8   9      255.09      237.76     12.54 o 
   1   8   9      784.23      824.87     16.49 o 
   2   8   9      376.78      374.83     10.79 o 
   3   8   9      397.48      376.19     12.23 o 
   4   8   9      103.12       82.09     10.22 o 
   5   8   9     1474.62     1434.03     23.86 o 
   6   8   9      173.63      182.12      9.67 o 
   7   8   9      277.63      289.51     11.97 o 
   8   8   9      358.22      362.09     13.15 o 
   9   8   9      108.57      124.93     11.23 o 
  10   8   9       52.87       47.48      9.49 o 
  11   8   9       27.35       14.94     10.66 o 
  12   8   9       42.35       29.66     11.58 o 
   0   9   9      156.35      152.08     12.85 o 
   1   9   9        5.61       -0.42      5.96 o 
   2   9   9      822.71      797.46     16.98 o 
   3   9   9     2096.53     2093.34     33.40 o 
   4   9   9      649.21      627.05     15.45 o 
   5   9   9      351.20      323.74     13.40 o 
   6   9   9       57.08       32.52      8.08 o 
   7   9   9        3.89        0.59      8.68 o 
   8   9   9       47.16       45.14     10.49 o 
   9   9   9       28.55       17.62      9.37 o 
  10   9   9        6.55        0.00      9.85 o 
  11   9   9      179.37      208.92     16.26 o 
  12   9   9       36.73       61.34     13.89 o 
   0  10   9       87.51       66.85     11.94 o 
   1  10   9      257.66      265.04     13.64 o 
   2  10   9      125.44      104.81      9.39 o 
   3  10   9      265.66      273.93     11.95 o 
   4  10   9      343.04      294.86     11.56 o 
   5  10   9      316.29      302.33     12.70 o 
   6  10   9      120.84      110.40     10.24 o 
   7  10   9       24.60       15.95      9.63 o 
   8  10   9      161.06      164.19     15.12 o 
   9  10   9      120.14      123.92     14.07 o 
  10  10   9       35.19       42.67     12.53 o 
  11  10   9      104.67      128.67     13.93 o 
   0  11   9      374.62      364.36     24.30 o 
   1  11   9       35.51       24.27      8.08 o 
   2  11   9      426.64      424.77     14.88 o 
   3  11   9       65.35       47.29      8.54 o 
   4  11   9      208.27      179.26     11.40 o 
   5  11   9       77.49       71.73      9.76 o 
   6  11   9      111.31       93.82     12.26 o 
   7  11   9      155.49      146.64     13.20 o 
   8  11   9      165.71      161.53     14.21 o 
   9  11   9       20.08       12.08     11.89 o 
  10  11   9       60.53       60.71     13.54 o 
  11  11   9      122.48      159.31     19.01 o 
   0  12   9        1.89        1.89     14.44 o 
   1  12   9       87.28       62.63     11.68 o 
   2  12   9       43.69       20.42      9.24 o 
   3  12   9      736.41      718.54     17.85 o 
   4  12   9      130.01      135.43     13.22 o 
   5  12   9       66.48       76.93     10.41 o 
   6  12   9      233.76      254.56     14.09 o 
   7  12   9       64.80       69.02     12.20 o 
   8  12   9      314.79      380.68     17.58 o 
   9  12   9       15.91       16.11     12.52 o 
  10  12   9      138.68      184.12     27.76 o 
   0  13   9      158.30      153.62     21.46 o 
   1  13   9       83.74       57.13     11.67 o 
   2  13   9      182.70      170.81     18.86 o 
   3  13   9      136.68      150.89     13.26 o 
   4  13   9      258.46      256.23     16.78 o 
   5  13   9      147.83      169.21     13.83 o 
   6  13   9       33.41       20.23     10.33 o 
   7  13   9       44.46       30.29     12.74 o 
   8  13   9       22.44       25.22     12.68 o 
   9  13   9        1.71       21.00     13.07 o 
   0  14   9       40.49       44.72     26.64 o 
   1  14   9      121.51      100.76     13.45 o 
   2  14   9        9.54        1.63     11.38 o 
   3  14   9       45.47       25.80     12.41 o 
   4  14   9      126.03      122.36     13.43 o 
   5  14   9      195.11      213.23     15.35 o 
   6  14   9      335.17      367.91     18.24 o 
   7  14   9       88.78      111.22     16.52 o 
   8  14   9      517.54      638.04     24.83 o 
   0  15   9       37.55       29.10     22.72 o 
   1  15   9       36.37       63.13     15.48 o 
   2  15   9      178.10      184.49     21.00 o 
   3  15   9      218.26      244.52     18.92 o 
   4  15   9      352.08      369.67     21.30 o 
   5  15   9        4.64       -2.76     12.00 o 
   6  15   9       14.34       14.45     12.60 o 
   7  15   9       55.01       37.99     15.84 o 
   0  16   9       35.09       23.16     19.39 o 
   1  16   9      140.28      130.04     15.22 o 
   2  16   9      145.37      118.54     18.41 o 
   3  16   9       34.82        7.74     14.56 o 
   4  16   9       52.24       37.50     15.51 o 
   5  16   9      121.80      117.72     14.98 o 
   0  17   9      131.96      218.24     27.39 o 
   1  17   9      112.06       76.73     15.15 o 
   2  17   9      105.08      119.40     16.21 o 
   3  17   9       35.58       46.88     21.10 o 
   0   0  10     1716.58     1671.86     61.37 o 
   1   0  10     1345.17     1463.73     25.51 o 
   2   0  10       19.30        8.08      6.04 o 
   3   0  10       83.47       84.24      7.76 o 
   4   0  10      333.75      360.17     11.98 o 
   5   0  10      308.47      322.72     14.23 o 
   6   0  10       99.21       69.40     13.92 o 
   7   0  10      378.21      384.68     21.62 o 
   8   0  10       21.73       16.37     13.59 o 
   9   0  10      301.90      304.69     16.51 o 
  10   0  10      356.11      370.25     20.48 o 
  11   0  10       35.58       22.11     12.77 o 
  12   0  10        8.57      -12.32     15.32 o 
  13   0  10      167.15      207.47     24.95 o 
  14   0  10      114.31      155.33     25.69 o 
   0   1  10      548.61      580.92     14.82 o 
   1   1  10      548.67      523.71     10.62 o 
   2   1  10       44.80       34.13      4.75 o 
   3   1  10      137.83      138.74      6.51 o 
   4   1  10       78.17       73.24      5.50 o 
   5   1  10       72.75       59.53      7.88 o 
   6   1  10      238.39      250.59     14.29 o 
   7   1  10     1152.91     1125.96     19.89 o 
   8   1  10        7.30        5.14      8.09 o 
   9   1  10      181.93      178.81     12.60 o 
  10   1  10      219.25      245.59     14.13 o 
  11   1  10       18.03       17.79      9.81 o 
  12   1  10       60.13       89.00     12.83 o 
  13   1  10       10.97       13.94     12.02 o 
   0   2  10      231.52      242.19     10.48 o 
   1   2  10      114.87      121.91      6.59 o 
   2   2  10      473.29      499.67      9.89 o 
   3   2  10      293.53      280.37      7.78 o 
   4   2  10      701.50      688.89     14.09 o 
   5   2  10       92.50       83.51      8.53 o 
   6   2  10      345.54      348.69     10.99 o 
   7   2  10       62.08       55.74      8.61 o 
   8   2  10      178.23      218.89     12.49 o 
   9   2  10      676.13      672.51     16.19 o 
  10   2  10      408.21      449.61     16.13 o 
  11   2  10       16.90       21.67     10.14 o 
  12   2  10       53.46       43.23     11.58 o 
  13   2  10       12.56       13.15     12.34 o 
   0   3  10     1301.46     1360.10     24.62 o 
   1   3  10      373.58      372.82      8.78 o 
   2   3  10      753.37      754.98     12.24 o 
   3   3  10      616.53      664.31     11.41 o 
   4   3  10      595.94      608.77     12.21 o 
   5   3  10        0.36       -1.56      5.84 o 
   6   3  10       45.78       42.28      7.06 o 
   7   3  10       44.76       20.86      7.30 o 
   8   3  10      515.81      482.48     13.77 o 
   9   3  10      286.91      306.05     12.94 o 
  10   3  10       23.68       18.52      8.60 o 
  11   3  10      228.55      277.31     20.13 o 
  12   3  10        5.20        0.92     10.92 o 
  13   3  10       34.44       64.29     13.75 o 
   0   4  10      104.92      100.24      9.70 o 
   1   4  10      187.19      179.05      7.24 o 
   2   4  10      275.82      275.73      8.62 o 
   3   4  10      141.68      139.68      7.61 o 
   4   4  10      266.23      300.99      9.41 o 
   5   4  10      155.27      173.98      9.42 o 
   6   4  10      171.70      184.45     16.44 o 
   7   4  10     2606.33     2468.34     37.43 o 
   8   4  10       25.39       12.08      8.66 o 
   9   4  10      807.10      802.55     18.28 o 
  10   4  10      709.16      692.42     17.58 o 
  11   4  10       45.96       31.39      9.73 o 
  12   4  10       65.46       59.80     12.77 o 
  13   4  10      127.98      162.46     15.62 o 
   0   5  10      584.55      556.59     15.38 o 
   1   5  10     2170.85     2108.60     24.25 o 
   2   5  10      557.78      550.90     10.71 o 
   3   5  10       88.99       70.71      6.99 o 
   4   5  10      439.42      417.25     10.83 o 
   5   5  10      158.31      157.67     10.87 o 
   6   5  10      572.28      587.76     16.05 o 
   7   5  10      457.67      451.75     13.31 o 
   8   5  10       24.61        8.88      7.75 o 
   9   5  10      210.05      254.25     13.11 o 
  10   5  10       20.76       17.54      9.05 o 
  11   5  10       74.06       75.38     11.15 o 
  12   5  10       99.44      119.82     12.56 o 
  13   5  10       75.71       97.26     13.35 o 
   0   6  10        6.85       -2.50      6.89 o 
   1   6  10      160.06      163.79      8.36 o 
   2   6  10      246.87      267.24      9.52 o 
   3   6  10      836.54      856.77     16.65 o 
   4   6  10      999.43      944.88     18.09 o 
   5   6  10     1365.52     1392.92     20.73 o 
   6   6  10      468.80      440.31     13.04 o 
   7   6  10      646.85      664.19     15.82 o 
   8   6  10       70.78       51.33     12.22 o 
   9   6  10       54.73       35.12      9.01 o 
  10   6  10      205.02      229.90     13.60 o 
  11   6  10       97.13      120.34     12.27 o 
  12   6  10      101.77      105.06     12.53 o 
  13   6  10       95.58      124.30     14.34 o 
   0   7  10       41.95       35.05      8.11 o 
   1   7  10      144.95      102.65     11.79 o 
   2   7  10      393.71      404.29     11.21 o 
   3   7  10      484.79      458.22     11.69 o 
   4   7  10      478.17      507.80     13.92 o 
   5   7  10      339.65      303.43     11.59 o 
   6   7  10      189.74      195.70     12.56 o 
   7   7  10      538.93      503.50     16.45 o 
   8   7  10       77.36       77.59      9.68 o 
   9   7  10       13.96       15.01      9.00 o 
  10   7  10        9.67       10.59      9.38 o 
  11   7  10      165.95      171.36     16.43 o 
  12   7  10      152.38      143.27     14.10 o 
   0   8  10        0.79        1.19      7.94 o 
   1   8  10       76.26       46.92      7.98 o 
   2   8  10      199.57      205.94     14.48 o 
   3   8  10     1109.75     1147.37     19.15 o 
   4   8  10      880.02      918.15     20.39 o 
   5   8  10      442.98      389.09     12.79 o 
   6   8  10      162.97      189.32     12.73 o 
   7   8  10      478.77      462.72     16.21 o 
   8   8  10       31.77       15.84      9.87 o 
   9   8  10      351.72      389.14     17.63 o 
  10   8  10      191.13      238.70     14.26 o 
  11   8  10       79.84       67.73     11.81 o 
  12   8  10       64.84       86.14     13.11 o 
   0   9  10      287.67      287.51     17.39 o 
   1   9  10      683.99      669.42     15.82 o 
   2   9  10     1709.13     1617.39     23.93 o 
   3   9  10      200.57      207.68     11.50 o 
   4   9  10      178.78      190.74     17.29 o 
   5   9  10      238.50      232.45     13.56 o 
   6   9  10       87.89       96.58     11.89 o 
   7   9  10      438.92      404.33     16.01 o 
   8   9  10       45.97       44.72     10.70 o 
   9   9  10      114.71      103.58     13.31 o 
  10   9  10       43.20       26.44     12.53 o 
  11   9  10      104.09      112.85     20.47 o 
   0  10  10        7.39       -5.05     10.55 o 
   1  10  10      189.23      155.18     11.97 o 
   2  10  10      119.96       81.37     10.90 o 
   3  10  10      104.74       98.75     10.74 o 
   4  10  10      401.35      382.48     13.65 o 
   5  10  10      427.47      403.78     13.74 o 
   6  10  10      286.12      306.79     14.31 o 
   7  10  10       44.13       39.39     11.27 o 
   8  10  10      156.62      171.40     14.62 o 
   9  10  10       25.59       24.72     12.08 o 
  10  10  10       30.13       24.40     12.53 o 
  11  10  10       56.75       64.73     14.66 o 
   0  11  10       78.35       77.96     40.35 o 
   1  11  10      167.23      201.82     13.67 o 
   2  11  10      415.62      352.75     13.12 o 
   3  11  10      390.09      347.60     13.35 o 
   4  11  10       13.93       13.66      8.52 o 
   5  11  10      176.87      185.29     12.24 o 
   6  11  10      120.59      123.30     12.62 o 
   7  11  10       69.69       63.12     11.88 o 
   8  11  10       35.22       20.60     11.90 o 
   9  11  10      160.77      190.40     16.68 o 
  10  11  10        5.82        1.03     13.11 o 
   0  12  10       26.53       15.63     14.73 o 
   1  12  10      350.82      345.56     17.26 o 
   2  12  10      408.96      368.75     15.16 o 
   3  12  10      154.58      183.38     12.43 o 
   4  12  10      271.47      285.40     14.63 o 
   5  12  10       12.42       -7.34      9.62 o 
   6  12  10        1.83       -0.78      9.58 o 
   7  12  10      305.37      369.10     18.36 o 
   8  12  10      100.50      103.19     14.23 o 
   9  12  10      208.18      246.95     17.85 o 
   0  13  10        7.42      -14.04     17.47 o 
   1  13  10       66.81       26.23     14.04 o 
   2  13  10      135.42      145.28     15.03 o 
   3  13  10       53.62       56.67     12.58 o 
   4  13  10       12.05        1.72     10.56 o 
   5  13  10       17.40       25.45     10.61 o 
   6  13  10      224.97      245.22     15.21 o 
   7  13  10        4.75       -5.07     12.71 o 
   8  13  10        6.84        3.26     13.27 o 
   9  13  10       41.75       24.59     16.02 o 
   0  14  10      116.63      114.50     21.89 o 
   1  14  10       12.86        8.75     11.50 o 
   2  14  10        7.22       -6.98     12.49 o 
   3  14  10       85.86       68.80     14.13 o 
   4  14  10      102.18       78.71     17.71 o 
   5  14  10       20.61       14.62     12.24 o 
   6  14  10       25.25        7.85     12.55 o 
   7  14  10      209.94      274.64     20.63 o 
   0  15  10       39.28       33.80     17.33 o 
   1  15  10       59.18       50.67     14.28 o 
   2  15  10        0.18        2.20     12.89 o 
   3  15  10       97.28       93.88     19.33 o 
   4  15  10       87.07       41.61     14.53 o 
   5  15  10       56.32       46.83     13.71 o 
   6  15  10      156.67      140.90     16.64 o 
   0  16  10        0.42      -18.03     18.03 o 
   1  16  10       53.35       51.55     14.04 o 
   2  16  10       22.57        5.23     14.28 o 
   3  16  10       77.50      101.63     16.71 o 
   4  16  10      112.62      130.83     23.29 o 
   0  17  10        0.00       -2.42     20.70 o 
   1   0  11      888.21      872.30     19.27 o 
   2   0  11     1483.36     1429.07     26.39 o 
   3   0  11       90.63       94.68      8.86 o 
   4   0  11      388.35      386.84     18.56 o 
   5   0  11      290.28      308.06     21.25 o 
   6   0  11      116.67      147.66     22.33 o 
   7   0  11      319.34      302.80     21.57 o 
   8   0  11       15.04       17.16     13.84 o 
   9   0  11       90.67      126.29     47.87 o 
  10   0  11       99.18       98.76     17.62 o 
  11   0  11        8.66       -0.30     21.72 o 
  12   0  11       48.91       46.90     19.63 o 
  13   0  11        0.80        2.61     19.86 o 
   0   1  11      168.56      160.07     17.15 o 
   1   1  11      827.45      797.22     13.77 o 
   2   1  11     1687.45     1694.85     20.61 o 
   3   1  11     1190.87     1196.31     16.45 o 
   4   1  11      177.00      219.20     12.58 o 
   5   1  11      403.75      383.52     13.17 o 
   6   1  11       88.29       70.37     10.58 o 
   7   1  11        5.52       10.41      9.06 o 
   8   1  11      358.81      357.77     16.22 o 
   9   1  11        5.85       -7.01      8.92 o 
  10   1  11       88.82       87.94     11.77 o 
  11   1  11       62.67       75.97     12.24 o 
  12   1  11        2.03       -3.88     11.34 o 
  13   1  11       73.72       91.78     14.04 o 
   0   2  11     2663.83     2642.82     45.08 o 
   1   2  11      647.09      656.27     12.56 o 
   2   2  11      816.31      784.47     12.97 o 
   3   2  11      465.31      446.83      9.94 o 
   4   2  11       44.67       30.32      6.70 o 
   5   2  11      471.33      487.72     14.41 o 
   6   2  11       90.27       75.67     10.19 o 
   7   2  11      601.13      590.24     16.58 o 
   8   2  11      390.07      343.28     13.76 o 
   9   2  11      118.01      124.35     17.54 o 
  10   2  11      323.85      352.77     15.36 o 
  11   2  11       65.10       43.68     11.25 o 
  12   2  11        3.52       -3.43     11.05 o 
  13   2  11      106.47      130.27     15.31 o 
   0   3  11     1190.45     1147.05     22.86 o 
   1   3  11      690.91      685.21     12.14 o 
   2   3  11      649.86      673.36     12.03 o 
   3   3  11      121.19       95.37      7.05 o 
   4   3  11       36.58       34.57      6.58 o 
   5   3  11      421.74      394.83     13.48 o 
   6   3  11      551.84      557.04     14.10 o 
   7   3  11      422.92      421.54     14.49 o 
   8   3  11      436.39      390.74     13.11 o 
   9   3  11      607.81      591.44     17.74 o 
  10   3  11      254.73      275.41     15.89 o 
  11   3  11       61.22       50.69     14.85 o 
  12   3  11       78.86       92.39     13.88 o 
  13   3  11      161.51      236.23     19.85 o 
   0   4  11       16.33        5.45      7.27 o 
   1   4  11      197.09      187.85      8.34 o 
   2   4  11      760.80      740.14     13.59 o 
   3   4  11      105.40       93.95      7.57 o 
   4   4  11      228.83      255.44     10.59 o 
   5   4  11      732.11      727.61     15.81 o 
   6   4  11       61.41       46.87      8.16 o 
   7   4  11      567.98      519.33     14.44 o 
   8   4  11      322.45      322.93     14.10 o 
   9   4  11       62.54       65.81     11.19 o 
  10   4  11       13.68       -0.18     10.27 o 
  11   4  11       31.34       22.78     11.30 o 
  12   4  11       46.25       48.51     12.66 o 
  13   4  11        9.43       11.06     13.46 o 
   0   5  11     2536.11     2434.89     38.70 o 
   1   5  11      594.59      599.58     11.72 o 
   2   5  11      733.10      677.71     21.67 o 
   3   5  11     1063.60     1072.16     22.17 o 
   4   5  11      141.26      142.91      9.69 o 
   5   5  11     1680.97     1639.97     32.30 o 
   6   5  11      499.54      469.28     14.98 o 
   7   5  11      360.02      367.86     12.98 o 
   8   5  11      120.19      135.69     11.73 o 
   9   5  11       14.02       23.89      9.22 o 
  10   5  11       19.48       10.78      9.57 o 
  11   5  11       24.87       41.58     10.82 o 
  12   5  11      118.46      118.70     14.49 o 
   0   6  11      771.33      748.35     18.94 o 
   1   6  11      517.79      491.43     11.98 o 
   2   6  11     1460.46     1433.98     21.18 o 
   3   6  11     1753.26     1634.10     28.09 o 
   4   6  11      241.20      265.76     11.85 o 
   5   6  11       31.57       23.30      8.42 o 
   6   6  11      159.95      136.02     16.82 o 
   7   6  11      314.89      316.47     14.33 o 
   8   6  11        1.78       -5.74      8.96 o 
   9   6  11      129.70      138.25     13.67 o 
  10   6  11       57.02       65.64     10.54 o 
  11   6  11      260.50      381.94     16.84 o 
  12   6  11       46.03       42.30     12.37 o 
   0   7  11       80.45       61.12      8.97 o 
   1   7  11       36.98       29.31      9.03 o 
   2   7  11      554.15      561.21     13.16 o 
   3   7  11      842.96      842.76     24.06 o 
   4   7  11        3.49        5.08      7.41 o 
   5   7  11      142.49      142.57     13.05 o 
   6   7  11       80.19       87.83     10.62 o 
   7   7  11      575.83      567.10     17.64 o 
   8   7  11      265.08      298.50     16.35 o 
   9   7  11       80.84       83.87     13.47 o 
  10   7  11      190.68      218.92     15.87 o 
  11   7  11       76.50      110.40     18.59 o 
  12   7  11       89.49      101.27     15.26 o 
   0   8  11       51.47       34.01     12.12 o 
   1   8  11       34.93       19.34      7.39 o 
   2   8  11      229.72      223.52     11.71 o 
   3   8  11      334.41      314.52     12.73 o 
   4   8  11      658.21      633.65     19.80 o 
   5   8  11      805.89      836.42     18.36 o 
   6   8  11      165.24      153.36     15.23 o 
   7   8  11      215.39      209.63     16.22 o 
   8   8  11      120.12      129.20     15.35 o 
   9   8  11       74.48       73.83     16.01 o 
  10   8  11      127.15      131.24     16.47 o 
  11   8  11      232.20      304.30     27.31 o 
   0   9  11       45.16        6.01     11.28 o 
   1   9  11      251.01      280.09     13.91 o 
   2   9  11       52.86       44.20      7.77 o 
   3   9  11       14.44       11.34      8.02 o 
   4   9  11      269.38      251.76     13.27 o 
   5   9  11       54.18       38.85      9.17 o 
   6   9  11       20.31       15.82     10.03 o 
   7   9  11       35.95       18.59     10.15 o 
   8   9  11      232.95      258.30     20.75 o 
   9   9  11      100.01       98.58     13.65 o 
  10   9  11       20.86        0.72     13.45 o 
  11   9  11       40.14       50.27     15.15 o 
   0  10  11      592.76      522.47     21.56 o 
   1  10  11       25.96       28.64      8.38 o 
   2  10  11      716.68      729.17     17.52 o 
   3  10  11      306.53      307.44     13.84 o 
   4  10  11      129.86      135.14     11.81 o 
   5  10  11       43.92       24.54     10.68 o 
   6  10  11      189.36      218.52     23.57 o 
   7  10  11       55.50       45.51     12.35 o 
   8  10  11        9.48       12.99     12.44 o 
   9  10  11       73.61       59.23     13.57 o 
  10  10  11       88.01      106.77     14.80 o 
   0  11  11       55.06       21.86     12.65 o 
   1  11  11       84.44       86.07     11.27 o 
   2  11  11      140.35      136.12     12.55 o 
   3  11  11        2.76        7.65      8.71 o 
   4  11  11       76.85       70.91     10.08 o 
   5  11  11       43.33       34.11      9.78 o 
   6  11  11       14.33       15.94     10.85 o 
   7  11  11       62.21       58.41     13.42 o 
   8  11  11      157.22      190.06     19.09 o 
   9  11  11      117.85      137.03     15.96 o 
  10  11  11        4.35       10.89     35.01 o 
   0  12  11       86.00       59.52     17.14 o 
   1  12  11       42.05       20.73     10.69 o 
   2  12  11       74.00       52.48     13.11 o 
   3  12  11      247.43      277.20     17.22 o 
   4  12  11      128.91      115.32     15.24 o 
   5  12  11       91.06       75.12     11.05 o 
   6  12  11      106.82      119.94     16.27 o 
   7  12  11       45.98       29.16     12.95 o 
   8  12  11       70.20       51.92     13.81 o 
   9  12  11        5.41       11.21     14.04 o 
   0  13  11       45.52       39.68     18.02 o 
   1  13  11       54.02       75.50     15.77 o 
   2  13  11      107.43      108.86     14.78 o 
   3  13  11       18.92        9.61     11.43 o 
   4  13  11       69.84       58.19     12.22 o 
   5  13  11       23.22       19.77     10.67 o 
   6  13  11      121.93      100.97     13.95 o 
   7  13  11      247.29      321.38     24.46 o 
   8  13  11      107.50      148.74     21.12 o 
   0  14  11        0.15      -12.71     16.85 o 
   1  14  11       30.34        8.43     12.84 o 
   2  14  11       51.84       19.61     14.40 o 
   3  14  11       22.89       13.80     13.90 o 
   4  14  11       25.68       22.82     14.22 o 
   5  14  11        8.20        0.41     12.51 o 
   6  14  11      181.70      165.88     20.12 o 
   7  14  11        8.76      -16.35     16.65 o 
   0  15  11        8.78      -20.39     29.85 o 
   1  15  11       14.78       20.87     15.32 o 
   2  15  11       37.56       -7.17     14.31 o 
   3  15  11       96.38       74.11     15.88 o 
   4  15  11      138.56      176.91     18.66 o 
   5  15  11      124.49      165.90     21.79 o 
   0  16  11      114.48      104.29     24.46 o 
   1  16  11      157.50      188.11     21.74 o 
   2  16  11      102.67       72.04     16.93 o 
   3  16  11        4.39       14.63     27.30 o 
   0   0  12      448.38      444.28     20.08 o 
   1   0  12      205.29      228.81     11.61 o 
   2   0  12      535.68      514.02     15.34 o 
   3   0  12      109.61       97.91     10.30 o 
   4   0  12      368.58      345.95     15.47 o 
   5   0  12        0.62      -11.90     11.90 o 
   6   0  12       36.24       12.57     12.96 o 
   7   0  12      341.03      277.50     23.15 o 
   8   0  12      132.16      124.11     23.42 o 
   9   0  12      305.57      285.79     24.84 o 
  10   0  12      163.28      184.12     22.43 o 
  11   0  12      111.48      124.20     21.79 o 
  12   0  12       59.41       91.36     21.02 o 
   0   1  12      103.09      104.92     10.19 o 
   1   1  12      334.10      318.89      9.56 o 
   2   1  12      964.43      917.65     14.54 o 
   3   1  12      542.76      561.35     11.36 o 
   4   1  12     1180.03     1196.08     22.90 o 
   5   1  12      122.95      143.00     14.10 o 
   6   1  12      322.98      307.09     15.31 o 
   7   1  12       27.40       14.70      9.68 o 
   8   1  12      217.51      223.74     16.57 o 
   9   1  12       20.46       18.46     10.77 o 
  10   1  12      281.32      320.50     19.33 o 
  11   1  12      126.92      133.73     15.63 o 
  12   1  12       80.40       67.25     17.02 o 
   0   2  12      184.94      182.29     11.38 o 
   1   2  12      803.59      819.80     14.64 o 
   2   2  12        9.99        3.82      5.14 o 
   3   2  12      193.75      194.71      9.97 o 
   4   2  12      632.22      627.27     16.55 o 
   5   2  12       36.22       28.46      8.01 o 
   6   2  12      348.15      370.07     16.18 o 
   7   2  12      544.30      566.43     19.29 o 
   8   2  12      164.92      153.67     13.72 o 
   9   2  12      317.34      359.88     18.52 o 
  10   2  12      131.85      169.44     13.87 o 
  11   2  12       21.11       21.25     11.64 o 
  12   2  12        5.98       -6.99     12.27 o 
   0   3  12      952.78      932.18     21.16 o 
   1   3  12       34.09       28.00      5.83 o 
   2   3  12      375.79      348.09      9.74 o 
   3   3  12      214.88      214.30     10.38 o 
   4   3  12      621.55      594.38     18.61 o 
   5   3  12      298.54      292.63     12.34 o 
   6   3  12      679.43      670.09     20.37 o 
   7   3  12       17.96       13.42     10.25 o 
   8   3  12      160.60      214.61     24.75 o 
   9   3  12      246.39      280.20     28.36 o 
  10   3  12       38.71       26.61     10.99 o 
  11   3  12       55.72       79.01     12.98 o 
  12   3  12      120.93      152.74     15.78 o 
   0   4  12      188.50      196.77     11.76 o 
   1   4  12      896.64      853.34     14.37 o 
   2   4  12      692.86      719.16     15.54 o 
   3   4  12      380.50      353.30     11.56 o 
   4   4  12      354.61      344.19     11.79 o 
   5   4  12      115.49      114.94     10.47 o 
   6   4  12       63.48       49.61      9.25 o 
   7   4  12      176.77      162.44     14.03 o 
   8   4  12      210.55      210.22     13.81 o 
   9   4  12       72.80       64.04     11.52 o 
  10   4  12      252.73      295.60     16.86 o 
  11   4  12       14.63       23.14     12.14 o 
  12   4  12      169.83      228.15     17.34 o 
   0   5  12     1457.16     1433.28     27.69 o 
   1   5  12       72.59       71.92      7.76 o 
   2   5  12       45.83       30.20      6.64 o 
   3   5  12      446.54      429.59     12.87 o 
   4   5  12      253.31      266.56     12.00 o 
   5   5  12      288.53      295.75     13.65 o 
   6   5  12      207.24      231.41     15.12 o 
   7   5  12      165.38      160.93     12.69 o 
   8   5  12      238.86      241.10     16.99 o 
   9   5  12      240.52      242.63     19.88 o 
  10   5  12       81.72       76.95     12.66 o 
  11   5  12       31.45       35.31     12.24 o 
  12   5  12        8.72        8.06     12.97 o 
   0   6  12       47.66       31.32      8.34 o 
   1   6  12      430.45      414.08     11.56 o 
   2   6  12       30.65       29.80      6.80 o 
   3   6  12      947.88      966.31     23.52 o 
   4   6  12      376.97      373.29     13.65 o 
   5   6  12       12.14        5.61      9.61 o 
   6   6  12       82.36       80.62     10.50 o 
   7   6  12      205.64      235.87     15.92 o 
   8   6  12       31.76       34.54     12.06 o 
   9   6  12      116.68       89.21     13.68 o 
  10   6  12       38.15       36.22     12.21 o 
  11   6  12       50.80       22.42     14.50 o 
   0   7  12      382.09      373.99     18.05 o 
   1   7  12      502.53      541.02     13.33 o 
   2   7  12      301.62      290.70     11.10 o 
   3   7  12      533.92      528.51     16.22 o 
   4   7  12       45.52       47.23      8.47 o 
   5   7  12      710.06      658.89     23.37 o 
   6   7  12        7.97       -4.85      8.88 o 
   7   7  12       30.44       34.03     16.02 o 
   8   7  12       72.65       71.31     12.27 o 
   9   7  12       41.32       28.46     13.43 o 
  10   7  12      169.45      194.42     16.39 o 
  11   7  12      331.64      369.15     28.44 o 
   0   8  12       73.42       63.05     12.82 o 
   1   8  12       38.95       38.30      8.63 o 
   2   8  12      315.95      285.92     12.65 o 
   3   8  12      166.77      170.79     11.15 o 
   4   8  12      241.19      255.43     12.48 o 
   5   8  12      466.64      438.52     16.02 o 
   6   8  12      237.25      256.15     18.03 o 
   7   8  12      298.30      357.35     16.67 o 
   8   8  12       18.69       27.64     12.72 o 
   9   8  12      129.63      165.77     16.93 o 
  10   8  12       10.55       35.49     14.55 o 
  11   8  12       26.98       45.83     17.33 o 
   0   9  12      141.93      110.29     14.89 o 
   1   9  12      243.40      200.73     18.02 o 
   2   9  12       55.62       60.05      9.06 o 
   3   9  12      132.64      101.71     10.16 o 
   4   9  12      253.47      268.77     25.25 o 
   5   9  12       53.73       49.04     10.93 o 
   6   9  12      236.93      232.72     14.91 o 
   7   9  12       45.84       62.35     12.07 o 
   8   9  12       55.98       49.86     12.01 o 
   9   9  12      107.05      141.81     24.79 o 
  10   9  12       42.08       55.35     15.79 o 
   0  10  12      315.46      312.69     18.83 o 
   1  10  12      244.83      239.79     14.43 o 
   2  10  12      141.78      125.41     12.54 o 
   3  10  12      380.62      381.16     13.93 o 
   4  10  12       92.87      102.02     10.91 o 
   5  10  12      118.99      115.42     12.80 o 
   6  10  12        5.54       -1.66     10.71 o 
   7  10  12       56.34       68.43     12.77 o 
   8  10  12      114.17      153.49     15.29 o 
   9  10  12       37.69       35.52     13.82 o 
   0  11  12        8.55        7.90     14.64 o 
   1  11  12       39.37       21.25     10.34 o 
   2  11  12        2.60       13.03     10.94 o 
   3  11  12       24.24       13.49     12.50 o 
   4  11  12       87.75       60.01     10.31 o 
   5  11  12       18.81        9.35      9.56 o 
   6  11  12        2.06      -11.33     11.33 o 
   7  11  12       75.54       94.79     13.90 o 
   8  11  12        3.58        2.74     12.91 o 
   9  11  12      109.63      130.04     19.95 o 
   0  12  12       89.24       79.42     19.67 o 
   1  12  12       40.41       31.88     11.77 o 
   2  12  12       12.52       22.14     11.60 o 
   3  12  12        5.07        0.87     11.19 o 
   4  12  12       83.33       88.88     18.32 o 
   5  12  12       66.93       76.67     11.81 o 
   6  12  12       52.24       43.42     13.07 o 
   7  12  12      148.29      174.27     16.46 o 
   8  12  12      141.27      127.59     25.11 o 
   0  13  12       50.12       31.03     19.24 o 
   1  13  12      207.05      252.60     19.37 o 
   2  13  12       53.99       41.44     13.04 o 
   3  13  12      146.46      142.50     14.51 o 
   4  13  12       10.54       19.07     12.74 o 
   5  13  12      119.08      143.24     13.53 o 
   6  13  12       50.59       35.64     13.64 o 
   7  13  12      151.85      204.36     23.00 o 
   0  14  12      154.36      143.91     27.00 o 
   1  14  12       90.99       61.14     17.46 o 
   2  14  12        0.87       -9.08     13.18 o 
   3  14  12       68.48       78.22     15.50 o 
   4  14  12      142.54      101.21     16.73 o 
   5  14  12       12.90       55.04     29.46 o 
   0  15  12      142.78      101.99     35.98 o 
   1  15  12      116.79      120.86     16.69 o 
   2  15  12       42.64       38.31     15.26 o 
   3  15  12       10.29        6.60     15.28 o 
   1   0  13       37.08       21.02     10.85 o 
   2   0  13     2066.86     2033.20     35.00 o 
   3   0  13      169.87      153.06     13.49 o 
   4   0  13        4.38       -7.86     12.16 o 
   5   0  13       48.76       69.61     15.40 o 
   6   0  13      477.94      451.21     25.41 o 
   7   0  13      589.50      610.24     55.76 o 
   8   0  13       61.39       56.11     16.81 o 
   9   0  13       15.48       28.45     21.45 o 
  10   0  13        1.60        2.64     17.77 o 
  11   0  13       71.62       56.78     20.00 o 
  12   0  13      258.98      284.42     47.96 o 
   0   1  13       33.59       35.26      8.70 o 
   1   1  13      418.25      396.25     10.83 o 
   2   1  13      216.76      215.01      9.42 o 
   3   1  13      569.23      557.89     15.70 o 
   4   1  13      175.88      178.94     24.64 o 
   5   1  13      466.85      437.16     17.11 o 
   6   1  13        7.21       19.06     12.26 o 
   7   1  13      341.88      330.63     17.50 o 
   8   1  13       28.44       14.75     11.48 o 
   9   1  13       22.72       17.01     11.78 o 
  10   1  13      210.83      208.04     17.06 o 
  11   1  13       17.09       11.59     13.65 o 
  12   1  13       43.45       42.99     15.25 o 
   0   2  13      331.86      369.04     14.27 o 
   1   2  13       21.15       10.60      5.67 o 
   2   2  13     1010.03      999.14     15.95 o 
   3   2  13     1037.23      958.10     20.54 o 
   4   2  13       94.37       87.65      9.64 o 
   5   2  13       34.00       26.68     11.73 o 
   6   2  13      161.26      156.39     13.94 o 
   7   2  13      758.04      766.88     23.09 o 
   8   2  13      107.94      131.54     15.96 o 
   9   2  13      103.98       78.57     14.13 o 
  10   2  13       35.69       22.43     13.21 o 
  11   2  13        4.50       -1.42     13.41 o 
  12   2  13       27.75       28.19     15.36 o 
   0   3  13      726.25      717.24     20.42 o 
   1   3  13      821.92      749.07     13.70 o 
   2   3  13       88.73       72.66     14.32 o 
   3   3  13      298.46      283.80     11.36 o 
   4   3  13       13.11        1.64      7.82 o 
   5   3  13      294.29      293.03     14.10 o 
   6   3  13       53.39       44.55     11.14 o 
   7   3  13      195.79      150.55     15.31 o 
   8   3  13      198.65      239.45     18.78 o 
   9   3  13       23.35       29.93     12.43 o 
  10   3  13      134.80      127.23     15.62 o 
  11   3  13       57.81       53.55     13.06 o 
  12   3  13       46.25       72.30     16.96 o 
   0   4  13      212.70      211.23     13.55 o 
   1   4  13      585.96      604.46     13.48 o 
   2   4  13     1485.50     1437.25     29.24 o 
   3   4  13      937.74      857.75     17.94 o 
   4   4  13      147.08      163.45     11.66 o 
   5   4  13       68.37       65.05      9.78 o 
   6   4  13       27.95       18.52     10.93 o 
   7   4  13      266.62      304.81     17.95 o 
   8   4  13      348.09      365.63     17.79 o 
   9   4  13       21.24       13.83     12.03 o 
  10   4  13      322.75      329.44     21.03 o 
  11   4  13       90.84      116.09     16.79 o 
   0   5  13      693.91      612.12     20.83 o 
   1   5  13      524.58      468.14     12.43 o 
   2   5  13      327.97      338.60     13.20 o 
   3   5  13       64.34       59.92      8.47 o 
   4   5  13      350.29      380.27     14.59 o 
   5   5  13      396.59      392.43     14.97 o 
   6   5  13      151.35      166.15     12.73 o 
   7   5  13       16.92       20.89     11.80 o 
   8   5  13      162.23      174.93     15.31 o 
   9   5  13      191.11      176.17     16.81 o 
  10   5  13        8.30       12.79     13.85 o 
  11   5  13       26.61       37.07     15.12 o 
   0   6  13       51.43       23.79     13.39 o 
   1   6  13       92.12       63.12      9.29 o 
   2   6  13      547.18      530.57     14.63 o 
   3   6  13     1746.04     1724.89     27.58 o 
   4   6  13      312.59      303.29     14.67 o 
   5   6  13      320.05      344.16     17.15 o 
   6   6  13       26.38       15.77     10.13 o 
   7   6  13       12.46       13.35     11.42 o 
   8   6  13      148.59      158.39     15.83 o 
   9   6  13       90.45      119.74     15.58 o 
  10   6  13       15.98        3.85     13.60 o 
  11   6  13       17.99        4.77     14.89 o 
   0   7  13      608.32      554.27     21.63 o 
   1   7  13      124.93      113.85     10.27 o 
   2   7  13      207.97      194.85     12.02 o 
   3   7  13       13.76       11.60      8.02 o 
   4   7  13       59.32       39.53     10.63 o 
   5   7  13      840.55      856.28     21.58 o 
   6   7  13       11.10       25.95     10.42 o 
   7   7  13      221.45      244.63     15.55 o 
   8   7  13       40.29       37.31     13.35 o 
   9   7  13      129.90      145.37     17.29 o 
  10   7  13       22.30       43.78     15.08 o 
   0   8  13      242.48      262.00     18.94 o 
   1   8  13       25.42       15.31      8.70 o 
   2   8  13      354.64      331.03     13.02 o 
   3   8  13      401.99      365.06     13.78 o 
   4   8  13       44.02       36.45      9.10 o 
   5   8  13       89.26       93.53     11.93 o 
   6   8  13      350.29      392.66     16.54 o 
   7   8  13        2.32       10.84     11.11 o 
   8   8  13      598.20      628.71     20.70 o 
   9   8  13      221.08      252.78     20.16 o 
  10   8  13       66.46       82.89     22.92 o 
   0   9  13      169.89      163.99     16.80 o 
   1   9  13       23.47        5.55      9.18 o 
   2   9  13       95.00      115.75     11.93 o 
   3   9  13      133.61      143.01     11.70 o 
   4   9  13       67.04       26.71     10.26 o 
   5   9  13      169.12      161.37     13.93 o 
   6   9  13       87.40       90.80     12.63 o 
   7   9  13       10.77      -11.50     11.50 o 
   8   9  13       33.55       12.53     12.66 o 
   9   9  13       77.36       41.38     15.37 o 
   0  10  13       29.85       19.64     13.53 o 
   1  10  13       88.73       80.87     11.77 o 
   2  10  13      162.48      134.52     16.44 o 
   3  10  13      213.77      190.34     14.43 o 
   4  10  13       58.89       57.74     10.74 o 
   5  10  13      166.57      165.06     14.17 o 
   6  10  13      116.76      119.59     13.57 o 
   7  10  13       26.47       38.95     16.40 o 
   8  10  13       75.88       63.62     13.96 o 
   9  10  13       86.14      109.16     17.84 o 
   0  11  13       10.02       20.87     15.08 o 
   1  11  13       48.12       46.22     12.01 o 
   2  11  13       50.93       54.18     12.22 o 
   3  11  13      120.56       87.14     16.14 o 
   4  11  13       53.85       73.38     12.47 o 
   5  11  13      214.05      218.73     18.57 o 
   6  11  13      186.62      221.48     16.74 o 
   7  11  13       91.97      107.18     14.97 o 
   8  11  13      179.77      219.57     18.02 o 
   0  12  13       68.66       69.96     26.83 o 
   1  12  13       40.23       47.33     17.60 o 
   2  12  13      203.39      200.40     16.03 o 
   3  12  13       32.80       22.93     12.24 o 
   4  12  13       31.02       10.06     16.63 o 
   5  12  13      268.97      292.08     26.23 o 
   6  12  13       28.88       25.36     13.16 o 
   7  12  13       76.27       83.45     15.58 o 
   0  13  13        4.24       14.18     19.41 o 
   1  13  13        6.45        4.62     13.59 o 
   2  13  13      159.68      153.86     17.87 o 
   3  13  13       26.61       12.90     13.22 o 
   4  13  13       96.39       72.30     13.72 o 
   5  13  13       33.18       18.40     15.76 o 
   6  13  13       84.92       72.57     28.33 o 
   0  14  13       38.66       33.84     22.01 o 
   1  14  13        7.49       20.45     14.76 o 
   2  14  13       36.44       14.20     14.81 o 
   3  14  13       17.67        3.40     15.49 o 
   4  14  13       54.74      104.52     20.02 o 
   0   0  14      157.38      141.38     25.00 o 
   1   0  14      277.84      241.77     20.71 o 
   2   0  14        6.68        8.18      8.50 o 
   3   0  14      635.31      617.62     27.64 o 
   4   0  14      215.18      243.05     52.79 o 
   5   0  14        2.80       -5.91     13.07 o 
   6   0  14      131.36      123.47     19.53 o 
   7   0  14      237.58      268.30     24.49 o 
   8   0  14       11.26       22.20     17.99 o 
   9   0  14      315.24      372.37     29.93 o 
  10   0  14        0.25       12.94     19.46 o 
  11   0  14      147.43      197.64     31.76 o 
   0   1  14      299.70      312.57     13.67 o 
   1   1  14      530.85      521.60     12.84 o 
   2   1  14      144.40      149.69     12.68 o 
   3   1  14        4.83       -5.01      7.93 o 
   4   1  14      353.10      378.21     16.39 o 
   5   1  14      127.36      105.78     12.59 o 
   6   1  14      261.36      289.77     17.49 o 
   7   1  14      206.22      223.11     16.18 o 
   8   1  14       41.42        8.84     12.82 o 
   9   1  14       55.28       55.68     13.87 o 
  10   1  14       72.67       70.25     15.23 o 
  11   1  14       28.35       35.12     15.06 o 
   0   2  14      263.38      236.18     13.69 o 
   1   2  14       20.53       19.45      6.21 o 
   2   2  14      458.35      452.05     15.82 o 
   3   2  14      362.79      335.62     16.48 o 
   4   2  14      418.30      404.66     16.68 o 
   5   2  14      308.99      335.71     18.11 o 
   6   2  14       37.34       59.37     11.51 o 
   7   2  14      168.49      173.34     15.87 o 
   8   2  14      770.85      772.67     24.74 o 
   9   2  14       74.47       80.76     14.73 o 
  10   2  14        1.00        3.87     13.48 o 
  11   2  14       15.23       14.99     14.63 o 
   0   3  14      345.17      352.82     23.21 o 
   1   3  14      356.61      347.34     11.15 o 
   2   3  14       72.93       74.97     10.58 o 
   3   3  14      410.11      382.39     14.13 o 
   4   3  14      451.66      429.68     15.13 o 
   5   3  14      103.45       88.39     11.99 o 
   6   3  14      312.97      332.80     17.97 o 
   7   3  14       66.18       68.34     13.43 o 
   8   3  14        8.95       -0.52     11.66 o 
   9   3  14       99.80      120.67     15.82 o 
  10   3  14       60.74       62.42     14.72 o 
  11   3  14      104.45      147.67     18.09 o 
   0   4  14       13.96       20.45      9.42 o 
   1   4  14      165.51      162.37      9.72 o 
   2   4  14       76.41       54.04      8.26 o 
   3   4  14      930.61      897.89     21.04 o 
   4   4  14      109.04       97.05     11.04 o 
   5   4  14      528.81      555.46     17.34 o 
   6   4  14      229.93      270.24     17.37 o 
   7   4  14       24.69        9.55     11.73 o 
   8   4  14       52.72       36.00     13.05 o 
   9   4  14      219.49      255.18     19.17 o 
  10   4  14        7.97       25.99     14.24 o 
  11   4  14        5.07      -13.57     14.41 o 
   0   5  14      142.24      134.12     31.41 o 
   1   5  14      304.55      283.23     10.98 o 
   2   5  14      120.41      146.55     11.76 o 
   3   5  14       93.08       86.83     11.05 o 
   4   5  14      529.49      518.41     16.94 o 
   5   5  14       74.78       89.57     11.55 o 
   6   5  14      102.12      115.91     14.22 o 
   7   5  14       47.59       45.91     13.46 o 
   8   5  14        8.72       25.88     13.43 o 
   9   5  14       37.89       66.68     14.66 o 
  10   5  14       95.75      109.84     16.77 o 
   0   6  14      759.77      761.95     31.36 o 
   1   6  14      322.12      302.78     13.16 o 
   2   6  14      808.74      782.78     17.99 o 
   3   6  14       10.78        0.35      8.06 o 
   4   6  14      160.92      173.70     12.95 o 
   5   6  14      101.56      118.16     12.73 o 
   6   6  14       30.69       22.01     10.27 o 
   7   6  14       93.22       88.15     14.60 o 
   8   6  14        7.68       -4.30     12.59 o 
   9   6  14      195.24      222.23     19.23 o 
  10   6  14       71.27       89.59     19.28 o 
   0   7  14       17.77       13.94     12.22 o 
   1   7  14      172.88      143.17     11.12 o 
   2   7  14      581.43      595.23     16.27 o 
   3   7  14       51.57       27.34      8.84 o 
   4   7  14      364.83      385.76     16.34 o 
   5   7  14       50.73       47.23     12.41 o 
   6   7  14       24.66        8.95     10.91 o 
   7   7  14      161.60      203.05     17.68 o 
   8   7  14        7.59       20.31     13.36 o 
   9   7  14       79.22       80.27     16.46 o 
   0   8  14       22.54        4.21     13.39 o 
   1   8  14      252.55      234.23     14.60 o 
   2   8  14       58.53       53.45     11.42 o 
   3   8  14       32.16       15.10      9.33 o 
   4   8  14      253.95      302.08     16.44 o 
   5   8  14       95.02       98.47     15.26 o 
   6   8  14       78.94       75.37     12.20 o 
   7   8  14       17.39       10.37     11.90 o 
   8   8  14       28.92       42.42     14.82 o 
   9   8  14        9.65        9.42     15.38 o 
   0   9  14       11.04       -0.03     14.15 o 
   1   9  14       17.35       15.88     10.32 o 
   2   9  14       58.99       77.55     11.66 o 
   3   9  14      154.46      183.35     14.66 o 
   4   9  14       22.23       11.84     10.96 o 
   5   9  14        0.62       -1.78     11.18 o 
   6   9  14       15.58       27.81     12.52 o 
   7   9  14      264.04      289.64     17.98 o 
   8   9  14       21.43       23.82     14.98 o 
   0  10  14        0.10       -5.35     14.35 o 
   1  10  14      103.41       74.85     12.49 o 
   2  10  14       94.30       90.61     14.47 o 
   3  10  14       45.06       49.27     12.14 o 
   4  10  14        4.91      -12.69     12.69 o 
   5  10  14        7.82       -1.32     11.99 o 
   6  10  14        2.61       -1.77     12.51 o 
   7  10  14       27.35       49.80     13.78 o 
   8  10  14       41.69       78.05     16.69 o 
   0  11  14      107.46       99.34     17.98 o 
   1  11  14      145.28      112.51     13.99 o 
   2  11  14       56.05       52.23     12.76 o 
   3  11  14      142.01      154.43     15.03 o 
   4  11  14       20.61        4.66     14.28 o 
   5  11  14       54.05       43.01     15.04 o 
   6  11  14       64.94       24.53     13.41 o 
   7  11  14       71.89       73.21     20.65 o 
   0  12  14      142.85      109.22     22.81 o 
   1  12  14       80.67       56.73     13.89 o 
   2  12  14       60.64       56.79     13.78 o 
   3  12  14       24.81        9.19     12.83 o 
   4  12  14       19.97       15.40     14.97 o 
   5  12  14       10.28      -13.64     15.06 o 
   0  13  14       10.59        8.25     21.60 o 
   1  13  14       35.98       30.68     14.77 o 
   2  13  14      227.76      266.40     21.18 o 
   3  13  14      129.39      161.21     16.64 o 
   4  13  14      175.85      156.37     19.42 o 
   1   0  15       20.76       11.11      9.19 o 
   2   0  15       93.10       57.96     25.91 o 
   3   0  15       13.34       12.91     14.38 o 
   4   0  15      346.48      353.52     24.34 o 
   5   0  15      274.93      309.29     46.90 o 
   6   0  15      262.94      284.36     25.48 o 
   7   0  15      418.69      460.55     28.09 o 
   8   0  15      204.37      279.32     44.63 o 
   9   0  15        0.21       10.47     19.29 o 
  10   0  15      115.22      162.39     39.74 o 
   0   1  15      188.46      193.51     15.78 o 
   1   1  15      656.05      620.00     17.06 o 
   2   1  15        5.15        8.99      8.44 o 
   3   1  15      195.22      225.99     35.50 o 
   4   1  15       46.24       50.13     11.46 o 
   5   1  15       29.90       26.60     11.57 o 
   6   1  15      118.40       98.10     13.48 o 
   7   1  15       11.93        5.95     12.68 o 
   8   1  15        3.39       -5.63     11.67 o 
   9   1  15       27.19        4.26     13.36 o 
  10   1  15       20.30       21.98     14.44 o 
   0   2  15      318.65      325.72     14.73 o 
   1   2  15      102.19       79.55     13.17 o 
   2   2  15      100.49       87.34      9.59 o 
   3   2  15      428.13      395.28     15.07 o 
   4   2  15       18.40       25.20     10.92 o 
   5   2  15       15.05        3.56     10.96 o 
   6   2  15      301.72      334.96     19.23 o 
   7   2  15      174.13      150.82     16.02 o 
   8   2  15      120.60      110.45     15.41 o 
   9   2  15        1.47        0.35     13.38 o 
  10   2  15      151.22      153.79     18.48 o 
   0   3  15       30.02       33.17     12.89 o 
   1   3  15      336.36      329.53     11.88 o 
   2   3  15       33.61       20.51      8.52 o 
   3   3  15      439.16      440.33     15.83 o 
   4   3  15       28.05       16.36     10.66 o 
   5   3  15       43.82       48.77     12.72 o 
   6   3  15       43.89       32.67     12.25 o 
   7   3  15      111.94      123.20     14.90 o 
   8   3  15       56.03       67.31     14.70 o 
   9   3  15       32.63       37.05     14.71 o 
  10   3  15       23.27       -8.51     15.14 o 
   0   4  15       38.15       37.18     12.02 o 
   1   4  15       65.46       53.74      9.32 o 
   2   4  15       78.07       76.67     11.28 o 
   3   4  15      106.49      116.90     11.57 o 
   4   4  15       20.01       13.92      9.80 o 
   5   4  15       89.23       92.64     13.66 o 
   6   4  15       34.44       18.85     12.23 o 
   7   4  15       43.34       40.60     13.20 o 
   8   4  15       16.56       31.24     14.01 o 
   9   4  15       12.33       -0.76     13.84 o 
  10   4  15       99.03      121.92     17.90 o 
   0   5  15        0.00       -1.00     11.41 o 
   1   5  15      707.05      705.79     19.62 o 
   2   5  15      232.42      236.18     20.51 o 
   3   5  15      105.90      111.93     11.63 o 
   4   5  15       57.04       47.94     10.84 o 
   5   5  15       20.42       24.38     11.58 o 
   6   5  15       95.47      113.08     18.83 o 
   7   5  15       55.00       59.52     13.70 o 
   8   5  15       28.57       26.82     13.24 o 
   9   5  15       72.20       93.14     16.67 o 
   0   6  15        3.34       -4.61     11.90 o 
   1   6  15      145.30      144.32     12.50 o 
   2   6  15      160.92      159.19     22.02 o 
   3   6  15       59.14       39.01     13.11 o 
   4   6  15       11.35        0.23     10.95 o 
   5   6  15       11.25        1.68     10.31 o 
   6   6  15      110.81      103.31     24.96 o 
   7   6  15      131.34      153.78     19.04 o 
   8   6  15      148.53      178.44     17.72 o 
   9   6  15       60.58       50.23     16.00 o 
   0   7  15     1161.22     1072.22     45.35 o 
   1   7  15       10.25        6.48     10.33 o 
   2   7  15       12.89       15.74     10.49 o 
   3   7  15        7.77        4.60     10.14 o 
   4   7  15       12.13        3.91     11.15 o 
   5   7  15       11.86        7.05     12.59 o 
   6   7  15       81.33       69.76     12.54 o 
   7   7  15       62.12       93.80     15.54 o 
   8   7  15       85.82      102.11     16.33 o 
   0   8  15        0.27       16.12     14.16 o 
   1   8  15      113.09      104.09     12.84 o 
   2   8  15       66.23       51.23     11.59 o 
   3   8  15      176.41      200.04     24.42 o 
   4   8  15      155.64      201.66     22.80 o 
   5   8  15       44.98       40.27     13.05 o 
   6   8  15       59.03       60.13     12.89 o 
   7   8  15       36.44       48.58     14.86 o 
   8   8  15       62.13       64.53     16.46 o 
   0   9  15        6.25       -6.02     16.88 o 
   1   9  15      270.29      304.02     20.03 o 
   2   9  15      146.14      151.12     14.47 o 
   3   9  15       70.70       47.22     12.00 o 
   4   9  15       21.42       12.08     13.71 o 
   5   9  15       61.32       58.11     13.00 o 
   6   9  15       18.24       16.47     12.67 o 
   7   9  15       23.39       21.06     13.89 o 
   0  10  15        4.27      -11.60     17.90 o 
   1  10  15      121.68      146.15     14.86 o 
   2  10  15       94.87       72.33     13.22 o 
   3  10  15       40.50       25.72     15.59 o 
   4  10  15      115.19      128.91     19.88 o 
   5  10  15       40.78       44.37     15.55 o 
   6  10  15      161.80      165.68     16.83 o 
   0  11  15        3.39       -7.03     20.26 o 
   1  11  15       26.01       18.88     12.19 o 
   2  11  15      101.35      112.51     14.54 o 
   3  11  15       14.76        9.62     13.65 o 
   4  11  15       45.64       47.36     15.76 o 
   5  11  15       91.69      110.76     18.34 o 
   0  12  15       22.96      -13.34     21.18 o 
   1  12  15       29.82       12.52     14.14 o 
   2  12  15      167.56      182.70     19.77 o 
   3  12  15       84.32       89.30     25.30 o 
   4  12  15        0.39       -5.28     32.04 o 
   0   0  16      396.11      423.22     24.52 o 
   1   0  16       20.17       15.01     10.56 o 
   2   0  16      607.11      622.78     29.24 o 
   3   0  16      100.35       91.21     17.87 o 
   4   0  16      109.02      128.12     20.36 o 
   5   0  16       41.49       39.28     17.74 o 
   6   0  16      786.00      890.58     56.09 o 
   7   0  16       87.98       66.19     20.14 o 
   8   0  16       19.74        8.63     19.68 o 
   9   0  16      342.83      442.84     34.40 o 
   0   1  16        0.06        4.81     10.42 o 
   1   1  16       36.77       39.13      9.21 o 
   2   1  16      270.16      321.46     18.02 o 
   3   1  16        0.91       -0.43     10.92 o 
   4   1  16       38.23       43.98     13.84 o 
   5   1  16       53.04       37.05     12.18 o 
   6   1  16       32.52       36.03     12.81 o 
   7   1  16      136.95      158.38     16.85 o 
   8   1  16      144.80      168.83     17.78 o 
   9   1  16       43.33       46.44     15.81 o 
   0   2  16      305.31      312.34     36.60 o 
   1   2  16        5.14       19.16      8.50 o 
   2   2  16      286.63      289.38     15.13 o 
   3   2  16       48.95       28.15     12.98 o 
   4   2  16      101.87       85.17     13.04 o 
   5   2  16       78.24       58.37     12.90 o 
   6   2  16      123.56      135.19     17.01 o 
   7   2  16       56.11       52.45     14.69 o 
   8   2  16      265.63      294.83     20.62 o 
   9   2  16      212.48      254.09     20.29 o 
   0   3  16       57.72       27.25     15.39 o 
   1   3  16       86.81       93.89     15.33 o 
   2   3  16       77.80       91.47     13.78 o 
   3   3  16       91.34       88.40     13.27 o 
   4   3  16       75.07      103.06     16.76 o 
   5   3  16      210.54      238.27     17.59 o 
   6   3  16       64.84       51.29     13.55 o 
   7   3  16      313.90      353.60     21.88 o 
   8   3  16       31.01       46.59     14.74 o 
   9   3  16       32.30       32.71     14.68 o 
   0   4  16       37.09       19.16     13.37 o 
   1   4  16       31.55       12.58     13.38 o 
   2   4  16       26.09       30.66     10.56 o 
   3   4  16       28.02       34.69     10.58 o 
   4   4  16       17.53       27.11     12.29 o 
   5   4  16       20.64       24.07     13.38 o 
   6   4  16       47.89       70.87     14.44 o 
   7   4  16       20.42       14.33     13.99 o 
   8   4  16       33.04       42.17     15.28 o 
   9   4  16      262.58      309.96     22.26 o 
   0   5  16      765.46      802.78     61.19 o 
   1   5  16       36.24       21.70     10.49 o 
   2   5  16       48.00       37.62     16.53 o 
   3   5  16       62.86       83.45     12.88 o 
   4   5  16       50.71       42.27     11.50 o 
   5   5  16      141.94      176.24     18.32 o 
   6   5  16       29.86       31.47     13.73 o 
   7   5  16      216.48      300.73     20.55 o 
   8   5  16       66.39       80.23     16.32 o 
   0   6  16       17.88       -4.80     15.85 o 
   1   6  16       91.13       81.21     12.43 o 
   2   6  16      211.56      242.56     22.93 o 
   3   6  16       88.07       97.53     12.58 o 
   4   6  16      149.78      195.23     22.40 o 
   5   6  16        6.83       18.72     13.15 o 
   6   6  16       16.21       20.81     13.67 o 
   7   6  16        3.19        9.95     14.58 o 
   8   6  16       44.63       26.64     18.35 o 
   0   7  16      196.89      241.44     25.67 o 
   1   7  16      425.31      483.45     18.23 o 
   2   7  16      176.00      157.43     14.98 o 
   3   7  16        6.40       -0.36     12.79 o 
   4   7  16       42.66       38.00     12.58 o 
   5   7  16      157.03      186.53     17.89 o 
   6   7  16       81.28       85.55     15.55 o 
   7   7  16       31.40       30.04     15.30 o 
   0   8  16      280.02      238.96     25.52 o 
   1   8  16       27.80       -1.04     11.73 o 
   2   8  16      228.49      214.70     16.39 o 
   3   8  16       65.74       38.83     14.51 o 
   4   8  16       32.52       33.16     14.35 o 
   5   8  16      131.16      162.59     15.43 o 
   6   8  16        3.82       12.08     14.67 o 
   7   8  16       32.82       35.38     15.68 o 
   0   9  16       24.17       18.47     19.34 o 
   1   9  16      175.41      206.59     16.14 o 
   2   9  16      103.79      102.34     16.22 o 
   3   9  16        9.45       -1.30     13.90 o 
   4   9  16        1.81      -14.38     14.38 o 
   5   9  16      249.79      261.48     20.88 o 
   6   9  16      178.99      202.74     25.69 o 
   0  10  16       17.08       87.25     21.31 o 
   1  10  16       98.00      111.98     15.13 o 
   2  10  16      154.34      172.13     16.25 o 
   3  10  16       33.53       38.35     17.78 o 
   4  10  16        8.56       -4.15     18.58 o 
   5  10  16        6.80        6.49     15.75 o 
   0  11  16      132.62      158.98     29.03 o 
   1  11  16      155.38      160.66     18.11 o 
   2  11  16       77.41      109.64     19.22 o 
   3  11  16       26.74       31.44     16.23 o 
   1   0  17        2.69       11.86     16.05 o 
   2   0  17        1.29        6.64     16.36 o 
   3   0  17       53.80       85.56     20.31 o 
   4   0  17       26.83       93.31     29.43 o 
   5   0  17       55.95       76.91     20.64 o 
   6   0  17       53.88       59.56     20.61 o 
   7   0  17      287.50      315.06     29.86 o 
   8   0  17        6.08       21.17     21.10 o 
   0   1  17      463.64      437.14     21.46 o 
   1   1  17       46.60       51.66     12.51 o 
   2   1  17      147.15      174.51     16.94 o 
   3   1  17      133.99      151.38     15.05 o 
   4   1  17       41.89       58.06     13.49 o 
   5   1  17        6.05       26.20     13.42 o 
   6   1  17      115.66      124.82     16.20 o 
   7   1  17       25.50       16.09     14.56 o 
   8   1  17        9.35       12.31     15.14 o 
   0   2  17       13.62        8.04     13.96 o 
   1   2  17       10.77       10.26     10.07 o 
   2   2  17       61.06       99.61     17.93 o 
   3   2  17       56.99       69.13     19.96 o 
   4   2  17       66.43       65.02     13.71 o 
   5   2  17       91.33      125.95     15.16 o 
   6   2  17       30.85       11.92     18.64 o 
   7   2  17       93.44       88.50     15.63 o 
   8   2  17       27.19       29.67     21.68 o 
   0   3  17      154.29      160.08     21.41 o 
   1   3  17       32.22       27.16     16.52 o 
   2   3  17      125.27      137.73     13.27 o 
   3   3  17       85.08       94.21     14.09 o 
   4   3  17       31.33       50.25     13.59 o 
   5   3  17        2.93        5.66     12.88 o 
   6   3  17        1.57       11.09     13.87 o 
   7   3  17      130.41      156.32     17.26 o 
   8   3  17       20.10       17.12     15.86 o 
   0   4  17        3.52       -0.18     17.43 o 
   1   4  17      144.07      146.03     13.47 o 
   2   4  17      336.45      359.33     18.53 o 
   3   4  17       61.45       67.44     13.71 o 
   4   4  17       10.98       11.30     12.98 o 
   5   4  17      214.22      240.37     19.77 o 
   6   4  17        0.48       11.81     14.23 o 
   7   4  17       50.91       38.13     15.38 o 
   0   5  17       64.66       52.07     18.64 o 
   1   5  17      107.86       93.55     12.98 o 
   2   5  17        4.90        4.84     12.77 o 
   3   5  17      128.08      126.19     19.68 o 
   4   5  17       61.53       81.61     15.14 o 
   5   5  17        1.15      -13.61     13.61 o 
   6   5  17       21.53       27.83     14.46 o 
   7   5  17        1.89        4.36     15.49 o 
   0   6  17        0.09      -12.00     17.72 o 
   1   6  17       67.84       50.21     12.59 o 
   2   6  17       65.16       64.11     15.46 o 
   3   6  17      199.03      271.75     35.49 o 
   4   6  17       35.11       21.96     13.99 o 
   5   6  17        8.41        4.88     14.28 o 
   6   6  17       43.62       59.94     15.41 o 
   0   7  17       16.29        1.02     19.16 o 
   1   7  17      327.66      370.38     19.24 o 
   2   7  17       35.73       18.55     14.69 o 
   3   7  17      171.86      178.22     18.72 o 
   4   7  17       32.50       34.16     15.40 o 
   5   7  17       15.66       13.54     14.62 o 
   6   7  17        0.06        6.73     15.30 o 
   0   8  17       56.00       29.61     24.27 o 
   1   8  17       16.33        3.56     14.12 o 
   2   8  17       72.93       69.27     16.29 o 
   3   8  17       72.20       68.04     16.39 o 
   4   8  17      188.62      184.56     19.10 o 
   5   8  17        3.26       -9.25     18.19 o 
   0   9  17      220.19      270.05     29.78 o 
   1   9  17       28.30       13.75     15.59 o 
   2   9  17      158.33      170.52     21.50 o 
   3   9  17      142.48      171.09     20.89 o 
   4   9  17       87.43      102.35     18.21 o 
   0  10  17       22.51      -13.41     20.84 o 
   1  10  17       23.86       23.44     15.80 o 
   1   0  18       60.84      104.77     21.12 o 
   2   0  18        7.77      -11.49     22.60 o 
   3   0  18       57.92       50.73     22.02 o 
   4   0  18        2.59       -9.44     18.71 o 
   5   0  18       40.91       25.39     19.57 o 
   6   0  18      134.40      199.89     61.65 o 
   0   1  18        0.36        1.29     17.73 o 
   1   1  18      209.36      216.80     20.34 o 
   2   1  18        8.30        2.18     12.69 o 
   3   1  18       23.50       30.97     13.60 o 
   4   1  18       83.77       85.08     15.21 o 
   5   1  18       15.42       29.03     17.60 o 
   6   1  18        9.55        5.33     14.80 o 
   0   2  18       66.46       97.22     32.67 o 
   1   2  18       76.69       92.93     19.46 o 
   2   2  18        8.00       15.30     13.05 o 
   3   2  18      109.44      158.30     16.67 o 
   4   2  18       12.94        2.71     13.57 o 
   5   2  18      110.61      112.69     16.50 o 
   6   2  18        3.36      -14.64     14.64 o 
   0   3  18        0.05       -6.98     17.71 o 
   1   3  18      278.58      293.09     31.95 o 
   2   3  18       93.76       93.03     17.57 o 
   3   3  18       50.92       22.52     14.12 o 
   4   3  18       71.90       71.18     15.46 o 
   5   3  18       14.80       18.09     15.21 o 
   6   3  18       38.10       53.87     24.78 o 
   0   4  18      262.60      302.73     28.67 o 
   1   4  18      140.15      154.88     28.94 o 
   2   4  18      156.84      155.54     19.45 o 
   3   4  18       53.87       64.12     17.83 o 
   4   4  18       33.84       40.96     14.89 o 
   5   4  18       37.66       33.71     16.96 o 
   6   4  18       27.83       61.30     16.41 o 
   0   5  18       88.70       99.96     48.08 o 
   1   5  18       18.47       34.46     16.90 o 
   2   5  18        3.76       19.44     14.07 o 
   3   5  18       51.79       52.94     17.66 o 
   4   5  18       41.84       44.09     18.29 o 
   5   5  18       74.06       65.05     16.31 o 
   0   6  18      414.23      481.07     31.24 o 
   1   6  18       52.41       57.25     17.30 o 
   2   6  18      171.36      205.18     18.36 o 
   3   6  18      343.76      373.35     40.17 o 
   4   6  18      119.00      103.75     20.23 o 
   0   7  18        1.37        8.02     29.49 o 
   1   7  18       26.76       44.06     17.81 o 
   2   7  18      159.63      183.96     29.56 o 
   3   7  18        7.87       -4.14     15.33 o 
   0   8  18       60.32       71.21     23.59 o 
   1   8  18       84.86      107.30     36.38 o 
   2   8  18        0.78       -6.68     16.21 o 
   1   0  19       14.02       10.31     31.31 o 
   2   0  19       16.99        8.29     21.19 o 
   3   0  19       21.76       29.38     21.55 o 
   4   0  19      152.44      150.96     39.98 o 
   1   1  19       76.10       99.38     23.21 o 
   2   1  19       25.94       30.12     17.18 o 
   3   1  19       19.67       16.37     15.84 o 
   4   1  19       32.96       33.73     15.62 o 
   1   2  19       54.16       99.08     22.13 o 
   2   2  19       63.89       32.03     18.06 o 
   3   2  19      159.18      228.36     19.31 o 
   4   2  19       93.07      125.28     17.76 o 
   0   3  19        2.84       -2.06     27.91 o 
   1   3  19      123.41      144.50     30.00 o 
   2   3  19       58.08       77.11     18.48 o 
   3   3  19        8.66       12.81     22.44 o 
   4   3  19       60.57       43.14     17.10 o 
   0   4  19        3.60       12.68     28.15 o 
   1   4  19       24.12       56.67     28.97 o 
   2   4  19      135.35      204.73     47.76 o 
   3   4  19       60.15       65.84     19.73 o 
   0   5  19       64.28       34.58     31.55 o 
   1   5  19       25.00       34.29     17.95 o 
   2   5  19        7.76      -13.68     18.51 o 
                                                 
